# Supplementary material for: Bis(1,10-phenanthroline-κ2 N,N′)(phenyl­acetato-κO)copper(II) phenyl­acetate hexa­hydrate
Source: Acta Crystallogr Sect E Struct Rep Online. 2008 Oct 31;64(Pt 11):m1475. doi: 10.1107/S1600536808032480 (PMC2959544; doi:10.1107/S1600536808032480)
Supplement: Supplementary file 1 [file e-64-m1475-sup1.cif]

##############################################################################
###                                                                        ###
###        Electronic paper (Acta Crystallographica Section E)             ###
###                                                                        ###
##############################################################################
#                                                                            #
# This CIF contains the data in a paper accepted for publication in Acta     #
# Crystallographica Section E. It conforms to the requirements of Notes      #
# for Authors for Section E, and has been peer reviewed under the auspices   #
# of the IUCr Commission on Journals.                                        #
#                                                                            #
# Full details of the Crystallographic Information File format               #
# are given in the paper "The Crystallographic Information File (CIF):       #
# a New Standard Archive File for Crystallography" by S. R. Hall, F. H.      #
# Allen and I. D. Brown [Acta Cryst. (1991), A47, 655-685].                  #
#                                                                            #
# The current version of the core CIF dictionary is obtainable from          #
# ftp://ftp.iucr.org/pub/cif_core.dic. The current version number is 2.4.    #
#                                                                            #
# Software is freely available for graphical display of the structure(s) in  #
# this CIF.  For information consult the CIF home page http://www.iucr.org/  #
# cif/home.html                                                              #
#                                                                            #
# This file may be used for bona fide research purposes within the           #
# scientific community so long as proper attribution is given to the journal # 
# article from which it was obtained.                                        #
#                                                                            #
##############################################################################
                                             
data_global
_audit_creation_method     'form.cif (version 2.0)'
_journal_data_validation_number     ?
_journal_date_recd_electronic     2008-08-27
_journal_date_accepted     2008-10-08
_journal_name_full     'Acta Crystallographica, Section E'
_journal_year     2008
_journal_volume     64
_journal_issue     11
_journal_page_first     m1475
_journal_page_last     m1475
_journal_paper_category     QM
_journal_coeditor_code     PK2118
_publ_contact_author_name     'Hong-Zhen Xie'
_publ_contact_author_address
;
   State Key Lab. Base of Novel Functional Materials and
   Preparation Science
   Faculty of Materials Science and Chemical Engineering
   Institute of Solid Materials Chemistry
   Ningbo University
   Ningbo, Zhejiang
   315211, People's Republic of China
;
_publ_contact_author_email     zhengyueqing@nbu.edu.cn
_publ_contact_author_fax     ?
_publ_contact_author_phone     '086 574-87600747 '
_publ_section_title
;\
Bis(1,10-phenanthroline-\k^2^<i>N</i>,<i>N</i>')(phenylacetato-\k<i>O</i>)\
copper(II) phenylacetate hexahydrate
;
loop_
    _publ_author_name
    _publ_author_footnote
    _publ_author_address
    'Bing-Tian Tu' ?
;
Faculty of Materials Science and Chemical Engineering
China University of Geoscience
Wuhan
Hubei 430074
People's Republic of China
;
    'Hong-Zhen Xie' ?
;
State Key Laboratory Base of Novel Functional Materials & Preparation Science
Faculty of Materials Science & Chemical Engineering
Institute of Solid Materials Chemistry
Ningbo University
Ningbo
Zhejiang 315211
People's Republic of China
;
    'Ying-Tao Ren' ?
;
Faculty of Materials Science and Chemical Engineering
China University of Geoscience
Wuhan
Hubei 430074
People's Republic of China
and
State Key Laboratory Base of Novel Functional Materials & Preparation Science
Faculty of Materials Science & Chemical Engineering
Institute of Solid Materials Chemistry
Ningbo University
Ningbo
Zhejiang 315211
People's Republic of China
;
    'Jing-Zhong Chen' ?
;
Faculty of Materials Science and Chemical Engineering
China University of Geoscience
Wuhan
Hubei 430074
People's Republic of China
;
data_I
_audit_creation_method     SHELXL-97
_chemical_name_systematic
;
Bis(1,10-phenanthroline-\k^2^<i>N</i>,<i>N</i>')(phenylacetato-\kO)copper(II)
phenylacetate hexahydrate
;
_chemical_name_common     ?
_chemical_formula_moiety     'C32 H23 Cu N4 O2 +, C8 H7 O2 -, 6(H2 O)'
_chemical_formula_sum     'C40 H42 Cu N4 O10'
_chemical_formula_iupac     '[Cu (C8 H7 O2) (C12 H8 N2)2] (C8 H7 O2), 6H2 O'
_chemical_formula_weight     802.33
_chemical_melting_point     ?
_symmetry_cell_setting     'Triclinic'
_symmetry_space_group_name_H-M     'P -1'
_symmetry_space_group_name_Hall     '-P 1'
loop_
    _symmetry_equiv_pos_as_xyz
    'x, y, z'
    '-x, -y, -z'
_cell_length_a     11.499(2)
_cell_length_b     11.903(2)
_cell_length_c     16.066(3)
_cell_angle_alpha     71.00(3)
_cell_angle_beta     72.97(3)
_cell_angle_gamma     68.93(3)
_cell_volume     1901.3(8)
_cell_formula_units_Z     2
_cell_measurement_reflns_used     14647
_cell_measurement_theta_min     3.02
_cell_measurement_theta_max     27.45
_cell_measurement_temperature     293(2)
_exptl_crystal_description     prism
_exptl_crystal_colour     blue
_exptl_crystal_size_max     0.370
_exptl_crystal_size_mid     0.350
_exptl_crystal_size_min     0.170
_exptl_crystal_density_diffrn     1.401
_exptl_crystal_density_meas     ?
_exptl_crystal_density_method     'not measured'
_exptl_crystal_F_000     838
_exptl_absorpt_coefficient_mu     0.638
_exptl_absorpt_correction_type     'multi-scan'
_exptl_absorpt_process_details     '(ABSCOR; Higashi, 1995)'
_exptl_absorpt_correction_T_min     0.793
_exptl_absorpt_correction_T_max     0.902
_exptl_special_details
;
;
_diffrn_ambient_temperature     293(2)
_diffrn_radiation_type     MoK\a
_diffrn_radiation_wavelength     0.71073
_diffrn_radiation_source     'fine-focus sealed tube'
_diffrn_radiation_monochromator     graphite
_diffrn_measurement_device_type     'Rigaku R-AXIS RAPID'
_diffrn_measurement_method     \w
_diffrn_detector_area_resol_mean     ?
_diffrn_reflns_number     18689
_diffrn_reflns_av_R_equivalents     0.0304
_diffrn_reflns_av_sigmaI/netI     0.0402
_diffrn_reflns_theta_min     3.02
_diffrn_reflns_theta_max     27.45
_diffrn_reflns_theta_full     27.45
_diffrn_measured_fraction_theta_max     0.988
_diffrn_measured_fraction_theta_full     0.988
_diffrn_reflns_limit_h_min     -14
_diffrn_reflns_limit_h_max     14
_diffrn_reflns_limit_k_min     -15
_diffrn_reflns_limit_k_max     15
_diffrn_reflns_limit_l_min     -20
_diffrn_reflns_limit_l_max     20
_diffrn_standards_number     0
_diffrn_standards_interval_count     .
_diffrn_standards_interval_time     .
_diffrn_standards_decay_%     ?
_refine_special_details
;
 Refinement of F^2^ against ALL reflections.  The weighted R-factor wR and
 goodness of fit S are based on F^2^, conventional R-factors R are based
 on F, with F set to zero for negative F^2^. The threshold expression of
 F^2^ > 2sigma(F^2^) is used only for calculating R-factors(gt) etc. and is
 not relevant to the choice of reflections for refinement.  R-factors based
 on F^2^ are statistically about twice as large as those based on F, and R-
 factors based on ALL data will be even larger.
;
_reflns_number_total     8680
_reflns_number_gt     7070
_reflns_threshold_expression     I>2\s(I)
_refine_ls_structure_factor_coef     Fsqd
_refine_ls_matrix_type     full
_refine_ls_R_factor_all     0.0463
_refine_ls_R_factor_gt     0.0340
_refine_ls_wR_factor_gt     0.0803
_refine_ls_wR_factor_ref     0.0945
_refine_ls_goodness_of_fit_ref     1.078
_refine_ls_restrained_S_all     1.078
_refine_ls_number_reflns     8680
_refine_ls_number_parameters     496
_refine_ls_number_restraints     0
_refine_ls_hydrogen_treatment     constr
_refine_ls_weighting_scheme     calc
_refine_ls_weighting_details
         'calc w=1/[\s^2^(Fo^2^)+(0.0351P)^2^+1.3044P] where P=(Fo^2^+2Fc^2^)/3'
_atom_sites_solution_hydrogens     geom
_atom_sites_solution_primary     direct
_atom_sites_solution_secondary     difmap
_refine_ls_shift/su_max     0.002
_refine_ls_shift/su_mean     0.000
_refine_diff_density_max     0.407
_refine_diff_density_min     -0.392
_refine_ls_extinction_method     none
_refine_ls_extinction_coef     ?
loop_
    _atom_type_symbol
    _atom_type_description
    _atom_type_scat_dispersion_real
    _atom_type_scat_dispersion_imag
    _atom_type_scat_source
    'C' 'C' 0.0033 0.0016
                         'International Tables Vol C Tables 4.2.6.8 and 6.1.1.4'
    'H' 'H' 0.0000 0.0000
                         'International Tables Vol C Tables 4.2.6.8 and 6.1.1.4'
    'N' 'N' 0.0061 0.0033
                         'International Tables Vol C Tables 4.2.6.8 and 6.1.1.4'
    'O' 'O' 0.0106 0.0060
                         'International Tables Vol C Tables 4.2.6.8 and 6.1.1.4'
    'Cu' 'Cu' 0.3201 1.2651
                         'International Tables Vol C Tables 4.2.6.8 and 6.1.1.4'
_computing_data_collection     'RAPID-AUTO (Rigaku, 1998)'
_computing_cell_refinement     'RAPID-AUTO (Rigaku, 1998)'
_computing_data_reduction     'CrystalStructure (Rigaku/MSC, 2002)'
_computing_structure_solution     'SHELXS97 (Sheldrick, 2008)'
_computing_structure_refinement     'SHELXL97 (Sheldrick, 2008)'
_computing_molecular_graphics     'OPTEPII (Johnson, 1976)'
_computing_publication_material     'SHELXL97 (Sheldrick, 2008)'
loop_
    _atom_site_type_symbol
    _atom_site_label
    _atom_site_fract_x
    _atom_site_fract_y
    _atom_site_fract_z
    _atom_site_U_iso_or_equiv
    _atom_site_adp_type
    _atom_site_calc_flag
    _atom_site_refinement_flags
    _atom_site_occupancy
    _atom_site_disorder_assembly
    _atom_site_disorder_group
    Cu Cu 0.68956(2) 0.48613(2) 0.746890(15) 0.01698(7) Uani d . 1 . .
    N N1 0.88512(16) 0.37869(15) 0.70294(11) 0.0202(3) Uani d . 1 . .
    N N2 0.75896(16) 0.62363(15) 0.66308(10) 0.0187(3) Uani d . 1 . .
    C C1 0.9447(2) 0.25741(19) 0.72006(14) 0.0246(4) Uani d . 1 . .
    H H1A 0.8995 0.2027 0.7579 0.030 Uiso calc R 1 . .
    C C2 1.0735(2) 0.2091(2) 0.68296(15) 0.0299(5) Uani d . 1 . .
    H H2A 1.1123 0.1238 0.6966 0.036 Uiso calc R 1 . .
    C C3 1.1417(2) 0.2876(2) 0.62679(14) 0.0282(5) Uani d . 1 . .
    H H3A 1.2272 0.2565 0.6024 0.034 Uiso calc R 1 . .
    C C4 1.08088(19) 0.4164(2) 0.60633(13) 0.0234(4) Uani d . 1 . .
    C C5 1.1439(2) 0.5061(2) 0.54605(13) 0.0263(5) Uani d . 1 . .
    H H5A 1.2291 0.4792 0.5192 0.032 Uiso calc R 1 . .
    C C6 1.0814(2) 0.6284(2) 0.52797(13) 0.0274(5) Uani d . 1 . .
    H H6A 1.1245 0.6846 0.4893 0.033 Uiso calc R 1 . .
    C C7 0.9498(2) 0.6735(2) 0.56728(12) 0.0223(4) Uani d . 1 . .
    C C8 0.8792(2) 0.7998(2) 0.54857(13) 0.0265(5) Uani d . 1 . .
    H H8A 0.9184 0.8592 0.5104 0.032 Uiso calc R 1 . .
    C C9 0.7529(2) 0.8349(2) 0.58661(14) 0.0265(5) Uani d . 1 . .
    H H9A 0.7059 0.9183 0.5749 0.032 Uiso calc R 1 . .
    C C10 0.6947(2) 0.74424(19) 0.64352(13) 0.0228(4) Uani d . 1 . .
    H H10A 0.6084 0.7689 0.6685 0.027 Uiso calc R 1 . .
    C C11 0.88530(19) 0.58773(19) 0.62585(12) 0.0190(4) Uani d . 1 . .
    C C12 0.95214(19) 0.45701(19) 0.64659(12) 0.0192(4) Uani d . 1 . .
    N N3 0.71006(15) 0.52113(15) 0.85842(10) 0.0184(3) Uani d . 1 . .
    N N4 0.61981(15) 0.35480(15) 0.84204(10) 0.0179(3) Uani d . 1 . .
    C C13 0.75535(19) 0.60510(19) 0.86524(14) 0.0234(4) Uani d . 1 . .
    H H13A 0.7805 0.6612 0.8131 0.028 Uiso calc R 1 . .
    C C14 0.7671(2) 0.6132(2) 0.94739(15) 0.0276(5) Uani d . 1 . .
    H H14A 0.8004 0.6728 0.9491 0.033 Uiso calc R 1 . .
    C C15 0.7289(2) 0.5323(2) 1.02531(14) 0.0267(5) Uani d . 1 . .
    H H15A 0.7355 0.5369 1.0804 0.032 Uiso calc R 1 . .
    C C16 0.67958(19) 0.44215(19) 1.02106(13) 0.0215(4) Uani d . 1 . .
    C C17 0.6358(2) 0.3548(2) 1.09815(13) 0.0255(4) Uani d . 1 . .
    H H17A 0.6405 0.3554 1.1548 0.031 Uiso calc R 1 . .
    C C18 0.5875(2) 0.2709(2) 1.09022(13) 0.0253(4) Uani d . 1 . .
    H H18A 0.5588 0.2156 1.1415 0.030 Uiso calc R 1 . .
    C C19 0.57996(18) 0.26646(18) 1.00364(13) 0.0204(4) Uani d . 1 . .
    C C20 0.53024(19) 0.18274(18) 0.99020(13) 0.0236(4) Uani d . 1 . .
    H H20A 0.4996 0.1256 1.0390 0.028 Uiso calc R 1 . .
    C C21 0.5275(2) 0.18630(19) 0.90460(14) 0.0241(4) Uani d . 1 . .
    H H21A 0.4949 0.1316 0.8949 0.029 Uiso calc R 1 . .
    C C22 0.57429(19) 0.27314(18) 0.83178(13) 0.0219(4) Uani d . 1 . .
    H H22A 0.5734 0.2736 0.7740 0.026 Uiso calc R 1 . .
    C C23 0.62315(17) 0.35128(17) 0.92720(12) 0.0169(4) Uani d . 1 . .
    C C24 0.67262(18) 0.44035(18) 0.93590(12) 0.0180(4) Uani d . 1 . .
    O O1 0.60569(13) 0.47269(12) 0.65901(9) 0.0194(3) Uani d . 1 . .
    O O2 0.46263(13) 0.63541(13) 0.70364(9) 0.0227(3) Uani d . 1 . .
    C C25 0.49547(18) 0.55256(18) 0.66273(12) 0.0178(4) Uani d . 1 . .
    C C26 0.40023(19) 0.53846(19) 0.62087(12) 0.0196(4) Uani d . 1 . .
    H H26A 0.3618 0.6176 0.5828 0.024 Uiso calc R 1 . .
    H H26B 0.4432 0.4792 0.5841 0.024 Uiso calc R 1 . .
    C C27 0.29830(18) 0.49355(18) 0.69518(12) 0.0184(4) Uani d . 1 . .
    C C28 0.19012(19) 0.57800(19) 0.72970(13) 0.0223(4) Uani d . 1 . .
    H H28A 0.1794 0.6628 0.7065 0.027 Uiso calc R 1 . .
    C C29 0.0977(2) 0.5369(2) 0.79870(14) 0.0267(4) Uani d . 1 . .
    H H29A 0.0255 0.5944 0.8212 0.032 Uiso calc R 1 . .
    C C30 0.1120(2) 0.4103(2) 0.83452(14) 0.0271(5) Uani d . 1 . .
    H H30A 0.0501 0.3828 0.8808 0.033 Uiso calc R 1 . .
    C C31 0.2201(2) 0.3260(2) 0.79992(14) 0.0269(5) Uani d . 1 . .
    H H31A 0.2306 0.2412 0.8232 0.032 Uiso calc R 1 . .
    C C32 0.3130(2) 0.36672(19) 0.73082(13) 0.0226(4) Uani d . 1 . .
    H H32A 0.3851 0.3092 0.7083 0.027 Uiso calc R 1 . .
    O O3 0.92255(14) 0.04315(14) 0.61308(10) 0.0298(3) Uani d . 1 . .
    O O4 0.74454(15) 0.07607(14) 0.71534(10) 0.0311(4) Uani d . 1 . .
    C C33 0.8540(2) 0.01148(18) 0.68752(14) 0.0239(4) Uani d . 1 . .
    C C34 0.9041(3) -0.1168(2) 0.74904(15) 0.0358(6) Uani d . 1 . .
    H H34A 0.8474 -0.1657 0.7587 0.043 Uiso calc R 1 . .
    H H34B 0.9869 -0.1587 0.7186 0.043 Uiso calc R 1 . .
    C C35 0.9159(2) -0.11314(18) 0.83942(15) 0.0283(5) Uani d . 1 . .
    C C36 1.0334(2) -0.1482(2) 0.86166(17) 0.0370(6) Uani d . 1 . .
    H H36A 1.1067 -0.1717 0.8196 0.044 Uiso calc R 1 . .
    C C37 1.0441(2) -0.1489(2) 0.94604(19) 0.0414(6) Uani d . 1 . .
    H H37A 1.1241 -0.1726 0.9597 0.050 Uiso calc R 1 . .
    C C38 0.9367(2) -0.1145(2) 1.00936(17) 0.0343(5) Uani d . 1 . .
    H H38A 0.9438 -0.1161 1.0660 0.041 Uiso calc R 1 . .
    C C39 0.8190(2) -0.0779(2) 0.98804(15) 0.0320(5) Uani d . 1 . .
    H H39A 0.7462 -0.0532 1.0301 0.038 Uiso calc R 1 . .
    C C40 0.8079(2) -0.0776(2) 0.90389(15) 0.0299(5) Uani d . 1 . .
    H H40A 0.7277 -0.0535 0.8905 0.036 Uiso calc R 1 . .
    O O5 0.39349(18) 1.03378(16) 0.68444(12) 0.0399(4) Uani d . 1 . .
    H H5B 0.3819 0.9842 0.6619 0.048 Uiso d . 1 . .
    H H5C 0.4245 1.0861 0.6352 0.048 Uiso d . 1 . .
    O O6 0.35322(16) 0.87072(14) 0.61361(12) 0.0356(4) Uani d . 1 . .
    H H6B 0.3705 0.7956 0.6428 0.043 Uiso d . 1 . .
    H H6C 0.2684 0.8806 0.6087 0.043 Uiso d . 1 . .
    O O7 1.14845(15) -0.11805(14) 0.55998(10) 0.0307(3) Uani d . 1 . .
    H H7B 1.0657 -0.0635 0.5770 0.037 Uiso d . 1 . .
    H H7C 1.1480 -0.1006 0.5005 0.037 Uiso d . 1 . .
    O O8 0.52945(16) 0.78513(16) 0.46170(11) 0.0351(4) Uani d . 1 . .
    H H8B 0.4871 0.8222 0.5025 0.042 Uiso d . 1 . .
    H H8C 0.4789 0.7740 0.4378 0.042 Uiso d . 1 . .
    O O9 0.54855(19) -0.03208(19) 0.80451(11) 0.0478(5) Uani d . 1 . .
    H H9B 0.5011 -0.0164 0.7692 0.057 Uiso d . 1 . .
    H H9C 0.6005 -0.0017 0.7841 0.057 Uiso d . 1 . .
    O O10 0.64854(14) 0.27146(13) 0.58757(9) 0.0261(3) Uani d . 1 . .
    H H10B 0.6377 0.3379 0.6076 0.031 Uiso d . 1 . .
    H H10C 0.6953 0.2065 0.6203 0.031 Uiso d . 1 . .
loop_
    _atom_site_aniso_label
    _atom_site_aniso_U_11
    _atom_site_aniso_U_22
    _atom_site_aniso_U_33
    _atom_site_aniso_U_12
    _atom_site_aniso_U_13
    _atom_site_aniso_U_23
    Cu 0.01848(13) 0.01903(12) 0.01421(11) -0.01010(9) -0.00353(9) 0.00032(9)
    N1 0.0194(8) 0.0230(8) 0.0198(8) -0.0072(7) -0.0056(7) -0.0048(7)
    N2 0.0204(8) 0.0226(8) 0.0146(7) -0.0111(7) -0.0037(6) -0.0010(7)
    C1 0.0251(11) 0.0232(10) 0.0267(10) -0.0075(9) -0.0077(9) -0.0048(9)
    C2 0.0268(11) 0.0281(11) 0.0364(12) -0.0003(9) -0.0133(10) -0.0123(10)
    C3 0.0190(10) 0.0410(13) 0.0285(11) -0.0049(9) -0.0070(9) -0.0158(10)
    C4 0.0196(10) 0.0378(12) 0.0194(9) -0.0108(9) -0.0043(8) -0.0127(9)
    C5 0.0195(10) 0.0486(14) 0.0180(9) -0.0175(10) -0.0001(8) -0.0123(10)
    C6 0.0274(11) 0.0469(13) 0.0165(9) -0.0255(10) -0.0008(8) -0.0057(9)
    C7 0.0266(11) 0.0336(11) 0.0131(8) -0.0187(9) -0.0036(8) -0.0032(8)
    C8 0.0375(12) 0.0311(11) 0.0178(9) -0.0242(10) -0.0061(9) 0.0015(9)
    C9 0.0346(12) 0.0238(10) 0.0233(10) -0.0147(9) -0.0096(9) 0.0017(9)
    C10 0.0252(11) 0.0233(10) 0.0206(9) -0.0105(8) -0.0060(8) -0.0013(8)
    C11 0.0214(10) 0.0280(10) 0.0126(8) -0.0123(8) -0.0046(7) -0.0048(8)
    C12 0.0202(10) 0.0272(10) 0.0145(8) -0.0106(8) -0.0047(7) -0.0054(8)
    N3 0.0163(8) 0.0219(8) 0.0181(8) -0.0073(7) -0.0038(6) -0.0039(7)
    N4 0.0175(8) 0.0192(8) 0.0169(7) -0.0076(7) -0.0032(6) -0.0018(7)
    C13 0.0219(10) 0.0255(10) 0.0235(10) -0.0113(8) -0.0045(8) -0.0022(9)
    C14 0.0246(11) 0.0327(11) 0.0336(11) -0.0123(9) -0.0065(9) -0.0137(10)
    C15 0.0223(11) 0.0344(12) 0.0261(10) -0.0031(9) -0.0073(9) -0.0145(10)
    C16 0.0161(9) 0.0265(10) 0.0183(9) -0.0016(8) -0.0026(7) -0.0067(8)
    C17 0.0234(11) 0.0313(11) 0.0159(9) -0.0018(9) -0.0042(8) -0.0048(9)
    C18 0.0226(10) 0.0280(11) 0.0161(9) -0.0039(9) -0.0012(8) 0.0001(8)
    C19 0.0161(9) 0.0205(9) 0.0172(9) -0.0027(8) -0.0012(7) -0.0001(8)
    C20 0.0210(10) 0.0187(9) 0.0222(10) -0.0065(8) -0.0009(8) 0.0040(8)
    C21 0.0236(11) 0.0204(10) 0.0282(10) -0.0101(8) -0.0054(9) -0.0017(9)
    C22 0.0227(10) 0.0236(10) 0.0205(9) -0.0090(8) -0.0046(8) -0.0039(8)
    C23 0.0131(9) 0.0184(9) 0.0148(8) -0.0026(7) -0.0025(7) -0.0012(7)
    C24 0.0132(9) 0.0201(9) 0.0174(9) -0.0015(7) -0.0035(7) -0.0038(8)
    O1 0.0204(7) 0.0212(7) 0.0170(6) -0.0089(6) -0.0052(5) -0.0010(6)
    O2 0.0237(7) 0.0284(7) 0.0179(6) -0.0100(6) -0.0019(6) -0.0076(6)
    C25 0.0195(10) 0.0213(9) 0.0107(8) -0.0101(8) -0.0012(7) 0.0016(7)
    C26 0.0199(10) 0.0236(10) 0.0155(9) -0.0066(8) -0.0056(7) -0.0030(8)
    C27 0.0194(10) 0.0228(9) 0.0162(8) -0.0084(8) -0.0084(7) -0.0019(8)
    C28 0.0211(10) 0.0230(10) 0.0231(10) -0.0075(8) -0.0059(8) -0.0034(8)
    C29 0.0183(10) 0.0347(12) 0.0275(10) -0.0077(9) -0.0032(8) -0.0095(9)
    C30 0.0255(11) 0.0383(12) 0.0211(10) -0.0202(10) -0.0038(8) -0.0007(9)
    C31 0.0356(12) 0.0244(10) 0.0251(10) -0.0168(9) -0.0131(9) 0.0034(9)
    C32 0.0239(10) 0.0225(10) 0.0229(10) -0.0058(8) -0.0089(8) -0.0048(8)
    O3 0.0261(8) 0.0244(8) 0.0299(8) -0.0068(6) -0.0034(6) 0.0023(7)
    O4 0.0313(9) 0.0238(8) 0.0272(8) -0.0068(7) -0.0010(7) 0.0023(6)
    C33 0.0302(11) 0.0166(9) 0.0239(10) -0.0085(9) -0.0076(9) -0.0001(8)
    C34 0.0529(16) 0.0179(10) 0.0274(11) -0.0038(10) -0.0079(11) -0.0012(9)
    C35 0.0354(12) 0.0139(9) 0.0286(11) -0.0048(9) -0.0056(9) 0.0006(9)
    C36 0.0304(13) 0.0282(12) 0.0446(14) -0.0035(10) -0.0012(11) -0.0101(11)
    C37 0.0309(13) 0.0395(14) 0.0561(16) -0.0032(11) -0.0164(12) -0.0156(13)
    C38 0.0400(14) 0.0268(11) 0.0363(12) -0.0072(10) -0.0150(11) -0.0041(10)
    C39 0.0330(12) 0.0288(11) 0.0256(11) -0.0069(10) -0.0035(9) -0.0002(9)
    C40 0.0274(11) 0.0268(11) 0.0275(11) -0.0052(9) -0.0078(9) 0.0026(9)
    O5 0.0506(11) 0.0361(9) 0.0412(9) -0.0205(8) -0.0180(8) -0.0034(8)
    O6 0.0385(9) 0.0259(8) 0.0460(10) -0.0092(7) -0.0167(8) -0.0065(7)
    O7 0.0279(8) 0.0314(8) 0.0277(8) -0.0047(7) -0.0064(6) -0.0044(7)
    O8 0.0335(9) 0.0430(10) 0.0340(8) -0.0173(8) -0.0045(7) -0.0114(8)
    O9 0.0638(13) 0.0678(13) 0.0242(8) -0.0491(11) -0.0145(8) 0.0113(8)
    O10 0.0317(8) 0.0221(7) 0.0245(7) -0.0073(6) -0.0095(6) -0.0031(6)
_geom_special_details
;
 All esds (except the esd in the dihedral angle between two l.s. planes)
 are estimated using the full covariance matrix.  The cell esds are taken
 into account individually in the estimation of esds in distances, angles
 and torsion angles; correlations between esds in cell parameters are only
 used when they are defined by crystal symmetry.  An approximate (isotropic)
 treatment of cell esds is used for estimating esds involving l.s. planes.
;
loop_
    _geom_bond_atom_site_label_1
    _geom_bond_atom_site_label_2
    _geom_bond_site_symmetry_2
    _geom_bond_distance
    _geom_bond_publ_flag
    Cu N2 . 2.0009(18) ?
    Cu O1 . 2.0011(14) ?
    Cu N4 . 2.0128(17) ?
    Cu N3 . 2.0600(16) ?
    Cu N1 . 2.1866(19) ?
    N1 C1 . 1.330(3) ?
    N1 C12 . 1.357(3) ?
    N2 C10 . 1.336(3) ?
    N2 C11 . 1.365(3) ?
    C1 C2 . 1.405(3) ?
    C1 H1A . 0.9300 ?
    C2 C3 . 1.366(3) ?
    C2 H2A . 0.9300 ?
    C3 C4 . 1.408(3) ?
    C3 H3A . 0.9300 ?
    C4 C12 . 1.404(3) ?
    C4 C5 . 1.441(3) ?
    C5 C6 . 1.347(3) ?
    C5 H5A . 0.9300 ?
    C6 C7 . 1.434(3) ?
    C6 H6A . 0.9300 ?
    C7 C8 . 1.407(3) ?
    C7 C11 . 1.410(3) ?
    C8 C9 . 1.366(3) ?
    C8 H8A . 0.9300 ?
    C9 C10 . 1.403(3) ?
    C9 H9A . 0.9300 ?
    C10 H10A . 0.9300 ?
    C11 C12 . 1.441(3) ?
    N3 C13 . 1.327(3) ?
    N3 C24 . 1.365(3) ?
    N4 C22 . 1.329(2) ?
    N4 C23 . 1.367(2) ?
    C13 C14 . 1.402(3) ?
    C13 H13A . 0.9300 ?
    C14 C15 . 1.373(3) ?
    C14 H14A . 0.9300 ?
    C15 C16 . 1.409(3) ?
    C15 H15A . 0.9300 ?
    C16 C24 . 1.401(3) ?
    C16 C17 . 1.429(3) ?
    C17 C18 . 1.359(3) ?
    C17 H17A . 0.9300 ?
    C18 C19 . 1.438(3) ?
    C18 H18A . 0.9300 ?
    C19 C23 . 1.404(3) ?
    C19 C20 . 1.410(3) ?
    C20 C21 . 1.371(3) ?
    C20 H20A . 0.9300 ?
    C21 C22 . 1.404(3) ?
    C21 H21A . 0.9300 ?
    C22 H22A . 0.9300 ?
    C23 C24 . 1.430(3) ?
    O1 C25 . 1.281(2) ?
    O2 C25 . 1.247(2) ?
    C25 C26 . 1.522(3) ?
    C26 C27 . 1.517(3) ?
    C26 H26A . 0.9700 ?
    C26 H26B . 0.9700 ?
    C27 C28 . 1.388(3) ?
    C27 C32 . 1.395(3) ?
    C28 C29 . 1.389(3) ?
    C28 H28A . 0.9300 ?
    C29 C30 . 1.393(3) ?
    C29 H29A . 0.9300 ?
    C30 C31 . 1.387(3) ?
    C30 H30A . 0.9300 ?
    C31 C32 . 1.391(3) ?
    C31 H31A . 0.9300 ?
    C32 H32A . 0.9300 ?
    O3 C33 . 1.250(3) ?
    O4 C33 . 1.254(3) ?
    C33 C34 . 1.536(3) ?
    C34 C35 . 1.513(3) ?
    C34 H34A . 0.9700 ?
    C34 H34B . 0.9700 ?
    C35 C36 . 1.382(3) ?
    C35 C40 . 1.395(3) ?
    C36 C37 . 1.394(4) ?
    C36 H36A . 0.9300 ?
    C37 C38 . 1.378(4) ?
    C37 H37A . 0.9300 ?
    C38 C39 . 1.375(3) ?
    C38 H38A . 0.9300 ?
    C39 C40 . 1.393(3) ?
    C39 H39A . 0.9300 ?
    C40 H40A . 0.9300 ?
    O5 H5B . 0.8492 ?
    O5 H5C . 0.9025 ?
    O6 H6B . 0.8443 ?
    O6 H6C . 0.9634 ?
    O7 H7B . 0.9596 ?
    O7 H7C . 0.9107 ?
    O8 H8B . 0.8418 ?
    O8 H8C . 0.8508 ?
    O9 H9B . 0.8328 ?
    O9 H9C . 0.7473 ?
    O10 H10B . 0.9033 ?
    O10 H10C . 0.8749 ?
loop_
    _geom_angle_atom_site_label_1
    _geom_angle_atom_site_label_2
    _geom_angle_atom_site_label_3
    _geom_angle_site_symmetry_1
    _geom_angle_site_symmetry_3
    _geom_angle
    _geom_angle_publ_flag
    N2 Cu O1 . . 95.38(6) ?
    N2 Cu N4 . . 173.84(6) ?
    O1 Cu N4 . . 90.11(6) ?
    N2 Cu N3 . . 92.59(7) ?
    O1 Cu N3 . . 159.85(6) ?
    N4 Cu N3 . . 81.31(7) ?
    N2 Cu N1 . . 80.25(7) ?
    O1 Cu N1 . . 99.99(6) ?
    N4 Cu N1 . . 101.58(7) ?
    N3 Cu N1 . . 99.58(7) ?
    C1 N1 C12 . . 118.02(18) ?
    C1 N1 Cu . . 132.56(14) ?
    C12 N1 Cu . . 109.42(13) ?
    C10 N2 C11 . . 118.72(17) ?
    C10 N2 Cu . . 126.25(14) ?
    C11 N2 Cu . . 114.99(13) ?
    N1 C1 C2 . . 122.3(2) ?
    N1 C1 H1A . . 118.8 ?
    C2 C1 H1A . . 118.8 ?
    C3 C2 C1 . . 119.9(2) ?
    C3 C2 H2A . . 120.1 ?
    C1 C2 H2A . . 120.1 ?
    C2 C3 C4 . . 119.2(2) ?
    C2 C3 H3A . . 120.4 ?
    C4 C3 H3A . . 120.4 ?
    C12 C4 C3 . . 117.3(2) ?
    C12 C4 C5 . . 119.5(2) ?
    C3 C4 C5 . . 123.19(19) ?
    C6 C5 C4 . . 121.05(19) ?
    C6 C5 H5A . . 119.5 ?
    C4 C5 H5A . . 119.5 ?
    C5 C6 C7 . . 121.2(2) ?
    C5 C6 H6A . . 119.4 ?
    C7 C6 H6A . . 119.4 ?
    C8 C7 C11 . . 117.52(19) ?
    C8 C7 C6 . . 123.42(19) ?
    C11 C7 C6 . . 119.0(2) ?
    C9 C8 C7 . . 119.88(19) ?
    C9 C8 H8A . . 120.1 ?
    C7 C8 H8A . . 120.1 ?
    C8 C9 C10 . . 119.5(2) ?
    C8 C9 H9A . . 120.3 ?
    C10 C9 H9A . . 120.3 ?
    N2 C10 C9 . . 122.2(2) ?
    N2 C10 H10A . . 118.9 ?
    C9 C10 H10A . . 118.9 ?
    N2 C11 C7 . . 122.18(19) ?
    N2 C11 C12 . . 117.75(17) ?
    C7 C11 C12 . . 120.06(18) ?
    N1 C12 C4 . . 123.28(19) ?
    N1 C12 C11 . . 117.49(17) ?
    C4 C12 C11 . . 119.20(18) ?
    C13 N3 C24 . . 117.51(17) ?
    C13 N3 Cu . . 130.54(14) ?
    C24 N3 Cu . . 111.93(12) ?
    C22 N4 C23 . . 118.00(17) ?
    C22 N4 Cu . . 128.52(13) ?
    C23 N4 Cu . . 113.47(12) ?
    N3 C13 C14 . . 123.11(19) ?
    N3 C13 H13A . . 118.4 ?
    C14 C13 H13A . . 118.4 ?
    C15 C14 C13 . . 119.33(19) ?
    C15 C14 H14A . . 120.3 ?
    C13 C14 H14A . . 120.3 ?
    C14 C15 C16 . . 119.35(19) ?
    C14 C15 H15A . . 120.3 ?
    C16 C15 H15A . . 120.3 ?
    C24 C16 C15 . . 117.25(19) ?
    C24 C16 C17 . . 119.03(19) ?
    C15 C16 C17 . . 123.72(19) ?
    C18 C17 C16 . . 121.23(19) ?
    C18 C17 H17A . . 119.4 ?
    C16 C17 H17A . . 119.4 ?
    C17 C18 C19 . . 120.92(19) ?
    C17 C18 H18A . . 119.5 ?
    C19 C18 H18A . . 119.5 ?
    C23 C19 C20 . . 117.33(18) ?
    C23 C19 C18 . . 118.53(19) ?
    C20 C19 C18 . . 124.14(18) ?
    C21 C20 C19 . . 119.44(18) ?
    C21 C20 H20A . . 120.3 ?
    C19 C20 H20A . . 120.3 ?
    C20 C21 C22 . . 119.49(19) ?
    C20 C21 H21A . . 120.3 ?
    C22 C21 H21A . . 120.3 ?
    N4 C22 C21 . . 122.70(18) ?
    N4 C22 H22A . . 118.7 ?
    C21 C22 H22A . . 118.7 ?
    N4 C23 C19 . . 123.02(18) ?
    N4 C23 C24 . . 116.59(16) ?
    C19 C23 C24 . . 120.39(17) ?
    N3 C24 C16 . . 123.45(18) ?
    N3 C24 C23 . . 116.65(17) ?
    C16 C24 C23 . . 119.90(18) ?
    C25 O1 Cu . . 108.11(12) ?
    O2 C25 O1 . . 122.11(18) ?
    O2 C25 C26 . . 119.94(18) ?
    O1 C25 C26 . . 117.82(17) ?
    C27 C26 C25 . . 108.99(15) ?
    C27 C26 H26A . . 109.9 ?
    C25 C26 H26A . . 109.9 ?
    C27 C26 H26B . . 109.9 ?
    C25 C26 H26B . . 109.9 ?
    H26A C26 H26B . . 108.3 ?
    C28 C27 C32 . . 119.05(19) ?
    C28 C27 C26 . . 120.48(18) ?
    C32 C27 C26 . . 120.47(18) ?
    C27 C28 C29 . . 120.5(2) ?
    C27 C28 H28A . . 119.8 ?
    C29 C28 H28A . . 119.8 ?
    C28 C29 C30 . . 120.6(2) ?
    C28 C29 H29A . . 119.7 ?
    C30 C29 H29A . . 119.7 ?
    C31 C30 C29 . . 118.83(19) ?
    C31 C30 H30A . . 120.6 ?
    C29 C30 H30A . . 120.6 ?
    C30 C31 C32 . . 120.7(2) ?
    C30 C31 H31A . . 119.6 ?
    C32 C31 H31A . . 119.6 ?
    C31 C32 C27 . . 120.3(2) ?
    C31 C32 H32A . . 119.9 ?
    C27 C32 H32A . . 119.9 ?
    O3 C33 O4 . . 124.60(19) ?
    O3 C33 C34 . . 118.50(19) ?
    O4 C33 C34 . . 116.88(19) ?
    C35 C34 C33 . . 114.35(18) ?
    C35 C34 H34A . . 108.7 ?
    C33 C34 H34A . . 108.7 ?
    C35 C34 H34B . . 108.7 ?
    C33 C34 H34B . . 108.7 ?
    H34A C34 H34B . . 107.6 ?
    C36 C35 C40 . . 118.0(2) ?
    C36 C35 C34 . . 121.2(2) ?
    C40 C35 C34 . . 120.9(2) ?
    C35 C36 C37 . . 121.2(2) ?
    C35 C36 H36A . . 119.4 ?
    C37 C36 H36A . . 119.4 ?
    C38 C37 C36 . . 120.3(2) ?
    C38 C37 H37A . . 119.8 ?
    C36 C37 H37A . . 119.8 ?
    C39 C38 C37 . . 119.4(2) ?
    C39 C38 H38A . . 120.3 ?
    C37 C38 H38A . . 120.3 ?
    C38 C39 C40 . . 120.5(2) ?
    C38 C39 H39A . . 119.8 ?
    C40 C39 H39A . . 119.8 ?
    C39 C40 C35 . . 120.8(2) ?
    C39 C40 H40A . . 119.6 ?
    C35 C40 H40A . . 119.6 ?
    H5B O5 H5C . . 102.2 ?
    H6B O6 H6C . . 97.9 ?
    H7B O7 H7C . . 97.3 ?
    H8B O8 H8C . . 109.3 ?
    H9B O9 H9C . . 112.4 ?
    H10B O10 H10C . . 107.4 ?
loop_
    _geom_hbond_atom_site_label_D
    _geom_hbond_atom_site_label_H
    _geom_hbond_atom_site_label_A
    _geom_hbond_site_symmetry_A
    _geom_hbond_distance_DH
    _geom_hbond_distance_HA
    _geom_hbond_distance_DA
    _geom_hbond_angle_DHA
    _geom_hbond_publ_flag
    O5 H5B O6 1_555 0.849 1.920 2.769(3) 178.64 ?
    O5 H5C O8 2_676 0.902 1.898 2.794(3) 171.66 ?
    O6 H6B O2 1_555 0.844 1.912 2.723(2) 160.78 ?
    O6 H6C O7 1_465 0.963 1.767 2.682(3) 157.25 ?
    O7 H7B O3 1_555 0.960 1.754 2.710(2) 173.79 ?
    O7 H7C O3 2_756 0.911 2.028 2.896(2) 158.83 ?
    O8 H8B O6 1_555 0.842 2.076 2.888(3) 161.67 ?
    O8 H8C O10 2_666 0.851 1.915 2.749(3) 166.41 ?
    O9 H9B O5 1_545 0.833 1.915 2.746(3) 175.07 ?
    O9 H9C O4 1_555 0.747 2.046 2.790(3) 173.58 ?
    O10 H10B O1 1_555 0.903 1.911 2.812(2) 175.12 ?
    O10 H10C O4 1_555 0.875 1.842 2.686(2) 161.44 ?
