# Supplementary material for: Bis(1,10-phenanthroline-κ2 N,N′)(phenyl­acetato-κO)copper(II) phenyl­acetate hexa­hydrate
Source: Acta Crystallogr Sect E Struct Rep Online. 2008 Oct 31;64(Pt 11):m1475. doi: 10.1107/S1600536808032480 (PMC2959544; doi:10.1107/S1600536808032480)
Supplement: Supplementary file 2 [file e-64-m1475-Isup2.hkl]

# 
# h,k,l, Fc-squared, Fo-squared, sigma(Fo-squared) and status flag 
# 
data_I
_shelx_title ' [Cu(phen)2(phCH2COO)](PhCH2COO)*6H2O [08071004] in P-1' 
_shelx_refln_list_code          4 
_shelx_F_calc_maximum      210.37 
_exptl_crystal_F_000       838.00 
_reflns_d_resolution_high  0.7710 
 
loop_ 
 _symmetry_equiv_pos_as_xyz 
 'x, y, z' 
 '-x, -y, -z' 
 
_cell_length_a    11.4993 
_cell_length_b    11.9030 
_cell_length_c    16.0660 
_cell_angle_alpha  71.004 
_cell_angle_beta   72.970 
_cell_angle_gamma  68.935 
 
_shelx_F_squared_multiplier     1.000 
 
loop_ 
 _refln_index_h 
 _refln_index_k 
 _refln_index_l 
 _refln_F_squared_calc 
 _refln_F_squared_meas 
 _refln_F_squared_sigma 
 _refln_observed_status 
   2   0   0      260.53      267.06      5.31 o 
   3   0   0     1370.15     1380.80     33.12 o 
   4   0   0     2530.69     2532.11     52.21 o 
   5   0   0     6489.89     6545.39     87.40 o 
   6   0   0      353.83      429.32     25.39 o 
   7   0   0       49.03       51.15      6.51 o 
   8   0   0      492.76      455.53     17.74 o 
   9   0   0       22.25       17.15      6.66 o 
  10   0   0      173.07      190.28     12.84 o 
  11   0   0      581.16      514.55     23.73 o 
  12   0   0       24.50       40.90     10.51 o 
  13   0   0      434.37      429.14     22.56 o 
 -13   1   0      183.81      113.22     72.39 o 
 -12   1   0        4.04       -4.84      7.23 o 
 -11   1   0      537.24      547.32     20.98 o 
 -10   1   0      778.27      815.38     34.62 o 
  -9   1   0      376.31      369.89     18.31 o 
  -8   1   0       97.27      105.44     14.81 o 
  -7   1   0      934.43      956.54     28.23 o 
  -6   1   0      864.20      802.44     15.63 o 
  -5   1   0     5601.55     5603.85     74.25 o 
  -4   1   0      293.99      380.61     11.87 o 
  -3   1   0    26178.54    28761.97    502.21 o 
  -2   1   0    36203.73    40390.25    767.99 o 
  -1   1   0     2971.00     3002.58     47.71 o 
   2   1   0      286.95      292.35      6.80 o 
   3   1   0       22.34       10.95      3.59 o 
   4   1   0       10.85       18.47      4.44 o 
   5   1   0      978.13      798.91     19.87 o 
   6   1   0        7.58        2.99      3.48 o 
   7   1   0        6.30        5.16      4.38 o 
   8   1   0      692.37      658.24     17.86 o 
   9   1   0       11.93       22.09      8.51 o 
  10   1   0     1740.20     1677.19     57.22 o 
  11   1   0      833.82      765.70     28.81 o 
  12   1   0      210.48      187.92     15.56 o 
  13   1   0      221.23      255.99     22.38 o 
 -12   2   0       29.86       11.43      9.66 o 
 -11   2   0        2.28       10.67     17.02 o 
 -10   2   0      258.39      242.79     14.04 o 
  -9   2   0      799.68      726.46     23.60 o 
  -8   2   0      850.40      834.50     23.42 o 
  -7   2   0      654.10      664.70     18.79 o 
  -6   2   0      402.39      454.62     11.78 o 
  -5   2   0     4963.40     5140.72     67.87 o 
  -4   2   0      182.16      210.30      6.42 o 
  -3   2   0    12119.10    12788.32    183.54 o 
  -2   2   0    15370.42    16923.02    363.07 o 
  -1   2   0      360.04      382.84      6.24 o 
   0   2   0     9325.41    10190.45    121.23 o 
   1   2   0        8.51        7.02      1.07 o 
   2   2   0     2061.33     1964.49     23.33 o 
   3   2   0     1409.64     1399.68     20.31 o 
   4   2   0       37.22       48.95      7.65 o 
   5   2   0      799.59      771.38     13.70 o 
   6   2   0       56.60       53.20      5.70 o 
   7   2   0      462.58      421.60     14.80 o 
   8   2   0      365.05      327.57     13.22 o 
   9   2   0      391.85      393.09     15.54 o 
  10   2   0     2579.61     2473.73     55.50 o 
  11   2   0      606.14      621.85     22.79 o 
  12   2   0        8.55        8.76      8.19 o 
  13   2   0      221.81      156.36     98.49 o 
  14   2   0      153.29       97.04     73.82 o 
 -12   3   0      149.39       91.62     57.15 o 
 -11   3   0       43.50       29.55     10.72 o 
 -10   3   0      284.04      279.38     22.10 o 
  -9   3   0        7.45        6.69      6.95 o 
  -8   3   0      652.31      657.64     17.80 o 
  -7   3   0     1480.18     1506.16     27.01 o 
  -6   3   0      449.76      473.56     12.39 o 
  -5   3   0     8594.92     8608.86    134.72 o 
  -4   3   0     2227.40     2106.53     30.69 o 
  -3   3   0     1469.19     1474.69     20.62 o 
  -2   3   0      410.60      465.20      7.51 o 
  -1   3   0      191.70      222.81      4.64 o 
   0   3   0     4873.01     4881.57     58.82 o 
   1   3   0        2.20        9.70      4.43 o 
   2   3   0       58.42       50.92      1.99 o 
   3   3   0     2232.14     2078.58     36.76 o 
   4   3   0        6.71        6.13      3.86 o 
   5   3   0     2334.04     2212.33     43.49 o 
   6   3   0     2756.01     2486.84     47.92 o 
   7   3   0       37.13       35.33      6.35 o 
   8   3   0     1277.01     1258.61     26.24 o 
   9   3   0      197.64      190.69     12.61 o 
  10   3   0      816.19      790.06     27.75 o 
  11   3   0      973.99      913.70     55.86 o 
  12   3   0      166.13      176.67     20.31 o 
  13   3   0       63.57       66.83     13.34 o 
  14   3   0      212.16      206.31    124.39 o 
 -11   4   0       68.84       74.34     11.13 o 
 -10   4   0      844.62      816.91     24.18 o 
  -9   4   0      332.53      338.10     17.70 o 
  -8   4   0     1034.31      993.99     26.83 o 
  -7   4   0     5981.29     5957.85     94.12 o 
  -6   4   0      551.26      568.06     13.91 o 
  -5   4   0     1243.82     1289.50     31.90 o 
  -4   4   0       35.52       58.07      5.79 o 
  -3   4   0     1772.89     1845.60     28.54 o 
  -2   4   0      965.95      869.20     11.82 o 
  -1   4   0     3685.90     3866.68     74.39 o 
   0   4   0      132.32      182.74     25.96 o 
   1   4   0     9942.51    10575.32    186.47 o 
   2   4   0       39.67       41.98      1.94 o 
   3   4   0     2161.07     1983.81     28.54 o 
   4   4   0       16.95       31.19     10.44 o 
   5   4   0      359.08      303.75      9.61 o 
   6   4   0      190.29      151.67      8.38 o 
   7   4   0       14.25       18.63      7.28 o 
   8   4   0     3241.06     3054.50     51.87 o 
   9   4   0       72.94       59.75      9.49 o 
  10   4   0      379.40      405.15     21.74 o 
  11   4   0     2109.91     2131.37     54.90 o 
  12   4   0      210.73      231.99     21.83 o 
  13   4   0       13.53       31.42     11.81 o 
  14   4   0       87.43       71.40     18.36 o 
 -11   5   0      610.31      656.92     29.34 o 
 -10   5   0      926.33      849.78     30.03 o 
  -9   5   0     1139.16     1057.42     31.33 o 
  -8   5   0      687.86      769.83     27.97 o 
  -7   5   0      467.84      463.20     22.25 o 
  -6   5   0      329.56      320.68     11.36 o 
  -5   5   0       24.22       24.51      7.86 o 
  -4   5   0      158.17      126.01      7.99 o 
  -3   5   0     1635.45     1608.48     39.63 o 
  -2   5   0     2155.08     2067.99     25.94 o 
  -1   5   0      246.52      230.69      7.13 o 
   0   5   0     1604.89     1573.30     24.73 o 
   1   5   0      751.44      806.22     11.81 o 
   2   5   0     3936.80     3892.38     48.28 o 
   3   5   0     7866.80     8185.59    104.14 o 
   4   5   0     2882.50     2848.70     33.78 o 
   5   5   0      564.70      603.51     10.37 o 
   6   5   0      220.21      161.08     13.16 o 
   7   5   0     1017.08      977.92     32.04 o 
   8   5   0     2272.58     2215.19     42.30 o 
   9   5   0      181.11      205.67     14.03 o 
  10   5   0      154.00      139.22     13.46 o 
  11   5   0        8.94       15.44     10.30 o 
  12   5   0      307.30      320.47     20.82 o 
  13   5   0       50.59       45.39     13.19 o 
  14   5   0      194.67      169.66     29.47 o 
 -10   6   0      594.02      551.42     25.54 o 
  -9   6   0      227.59      183.48     82.54 o 
  -8   6   0       32.27       20.28      6.83 o 
  -7   6   0      515.05      565.14     16.59 o 
  -6   6   0      577.53      577.62     23.19 o 
  -5   6   0      558.90      583.55     14.38 o 
  -4   6   0       46.88       45.55      5.28 o 
  -3   6   0      857.64      839.85     29.11 o 
  -2   6   0     2300.92     2271.04     33.23 o 
  -1   6   0      149.75      166.24      7.17 o 
   0   6   0      767.54      688.63      9.40 o 
   1   6   0     5829.29     6175.64    107.43 o 
   2   6   0     1611.41     1664.65     36.26 o 
   3   6   0     1775.01     1735.63     24.14 o 
   4   6   0      100.06      117.17      8.30 o 
   5   6   0      134.42      129.61      3.91 o 
   6   6   0      604.52      548.45     12.45 o 
   7   6   0        0.01       -5.01     13.02 o 
   8   6   0      394.51      443.75     24.75 o 
   9   6   0        2.27      -11.44     11.44 o 
  10   6   0      750.93      802.10     39.77 o 
  11   6   0      209.60      205.00     25.89 o 
  12   6   0       72.03       65.80     20.60 o 
  13   6   0      227.22      235.61     49.64 o 
  14   6   0       14.47       10.87     16.45 o 
  -9   7   0      157.31      138.80     12.49 o 
  -8   7   0      281.37      308.50     14.97 o 
  -7   7   0       86.94       84.05     14.31 o 
  -6   7   0        8.14        5.12      5.94 o 
  -5   7   0      291.21      320.28     20.53 o 
  -4   7   0     1437.37     1423.08     28.15 o 
  -3   7   0      369.97      379.37     12.72 o 
  -2   7   0      743.71      730.32     14.15 o 
  -1   7   0       13.05       10.93      3.74 o 
   0   7   0     1276.74     1235.20     20.99 o 
   1   7   0     2374.87     2366.36     33.81 o 
   2   7   0     1775.70     1835.01     23.68 o 
   3   7   0      180.13      191.62     16.09 o 
   4   7   0      405.83      382.50     14.31 o 
   5   7   0      817.32      801.35     13.08 o 
   6   7   0      288.66      278.68      6.18 o 
   7   7   0        3.98        0.40      5.01 o 
   8   7   0        4.44        5.47      3.58 o 
   9   7   0      237.17      270.23     24.75 o 
  10   7   0      237.31      256.07     42.92 o 
  11   7   0      121.41      151.07     24.75 o 
  12   7   0       46.88       56.94     20.74 o 
  13   7   0      149.61      160.79     29.47 o 
  -9   8   0       35.17       33.91      9.35 o 
  -8   8   0       42.90       28.48     18.95 o 
  -7   8   0        4.20        6.54      7.37 o 
  -6   8   0       36.26       26.30      6.61 o 
  -5   8   0      827.36      854.41     22.98 o 
  -4   8   0       74.52       70.64      8.68 o 
  -3   8   0      598.06      606.24     17.31 o 
  -2   8   0     1594.51     1579.21     29.52 o 
  -1   8   0      138.06      137.83      6.30 o 
   0   8   0     2162.41     2157.41     26.37 o 
   1   8   0      835.07      762.45     14.19 o 
   2   8   0       45.78       58.91      8.15 o 
   3   8   0     1848.00     1873.52     28.37 o 
   4   8   0      797.68      775.13     22.46 o 
   5   8   0       31.62       38.84      7.23 o 
   6   8   0      363.92      353.49      7.94 o 
   7   8   0     1424.33     1359.05     46.92 o 
   8   8   0      226.96      234.80     10.18 o 
   9   8   0        5.46        9.41      4.43 o 
  10   8   0        6.91        3.30      6.50 o 
  11   8   0      767.93      452.77    288.54 o 
  12   8   0      213.71      213.15     49.78 o 
  13   8   0      184.18      170.81     31.33 o 
  -8   9   0       20.46       26.40     10.12 o 
  -7   9   0      238.65      265.64     14.82 o 
  -6   9   0       24.29       20.28      8.51 o 
  -5   9   0      261.42      278.16     15.05 o 
  -4   9   0      459.56      433.93     17.45 o 
  -3   9   0     2038.08     1940.37     38.49 o 
  -2   9   0      337.27      363.35     11.67 o 
  -1   9   0      260.85      240.08     10.67 o 
   0   9   0      567.85      541.83     16.31 o 
   1   9   0     2042.33     2080.81     32.10 o 
   2   9   0      930.43      937.86     16.88 o 
   3   9   0      677.25      662.54     16.24 o 
   4   9   0       83.64      103.71      9.26 o 
   5   9   0       81.92       77.92      9.35 o 
   6   9   0      229.52      213.64     17.45 o 
   7   9   0      589.59      516.05     12.42 o 
   8   9   0      112.80      196.72     28.40 o 
   9   9   0      595.73      564.36     27.61 o 
  10   9   0        1.39        5.99      5.67 o 
  11   9   0      364.86      359.44     14.31 o 
  12   9   0      143.27      170.09     30.33 o 
  13   9   0      131.31       99.57     28.61 o 
  -7  10   0       40.82       51.80     12.07 o 
  -6  10   0        5.54        3.93      6.07 o 
  -5  10   0       40.51       34.12      9.33 o 
  -4  10   0      133.40      134.46      9.07 o 
  -3  10   0      363.16      353.67     13.50 o 
  -2  10   0      880.35      959.47     22.38 o 
  -1  10   0      587.17      554.50     13.24 o 
   0  10   0        8.01       -1.85      4.23 o 
   1  10   0       15.92       11.14      7.59 o 
   2  10   0        1.29       -0.86      4.49 o 
   3  10   0     3541.49     3365.20     62.94 o 
   4  10   0      204.49      174.30     11.65 o 
   5  10   0     2077.01     2133.07     42.27 o 
   6  10   0      496.33      553.86     20.63 o 
   7  10   0      378.28      358.17     23.32 o 
   8  10   0       43.50       44.77     11.22 o 
   9  10   0      970.35      842.20     79.04 o 
  10  10   0       27.45       33.05     18.17 o 
  11  10   0      445.52      462.21     41.77 o 
  12  10   0      129.77      113.73     28.61 o 
  -5  11   0      487.17      509.62     19.67 o 
  -4  11   0        4.24        7.14      5.55 o 
  -3  11   0        1.33       -6.98      6.98 o 
  -2  11   0      181.84      216.35     10.33 o 
  -1  11   0      420.04      388.56     19.60 o 
   0  11   0      102.84       99.56     10.77 o 
   1  11   0      247.47      219.93     10.83 o 
   2  11   0       26.68       22.23      6.37 o 
   3  11   0      345.05      341.15     13.09 o 
   4  11   0        8.15       18.28      4.16 o 
   5  11   0       42.28       43.29      9.40 o 
   6  11   0      375.12      406.02     26.97 o 
   7  11   0      150.70      147.12     21.46 o 
   8  11   0      382.01      394.18     26.25 o 
   9  11   0      666.33      698.50     30.21 o 
  10  11   0        8.30       11.45     10.96 o 
  11  11   0      191.86      197.27     22.33 o 
  12  11   0       18.53        3.52     13.53 o 
  -4  12   0      633.38      639.96     27.77 o 
  -3  12   0        2.22        5.50      5.85 o 
  -2  12   0      108.00      101.59     11.36 o 
  -1  12   0       14.23       13.73     12.09 o 
   0  12   0       15.67        4.12      6.67 o 
   1  12   0       15.67       14.62      6.26 o 
   2  12   0      586.46      549.06     16.72 o 
   3  12   0      110.31      141.61     12.03 o 
   4  12   0      229.20      268.72      9.86 o 
   5  12   0       49.23       61.43     11.06 o 
   6  12   0      595.47      627.16     25.37 o 
   7  12   0       11.96        7.16      8.54 o 
   8  12   0      471.14      473.18     30.00 o 
   9  12   0      450.90      431.68     26.50 o 
  10  12   0       25.11       26.59     13.50 o 
  11  12   0      184.72      180.72     28.00 o 
  -2  13   0       23.59       15.36      9.89 o 
  -1  13   0       69.57       50.61     10.37 o 
   0  13   0      295.92      324.07     16.16 o 
   1  13   0       69.75       56.97     14.50 o 
   2  13   0      107.87      114.31     10.31 o 
   3  13   0      174.75      182.71     14.94 o 
   4  13   0      576.36      579.07     27.77 o 
   5  13   0       24.84       33.50     10.45 o 
   6  13   0      420.24      446.20     23.25 o 
   7  13   0      159.42      156.44     17.34 o 
   9  13   0      211.91      180.28     20.86 o 
   1  14   0      284.28      266.71     16.09 o 
   2  14   0      195.61      218.35     28.48 o 
   3  14   0      180.66      191.62     16.71 o 
   4  14   0       14.14        8.41     10.95 o 
   5  14   0       13.00       -2.86     17.60 o 
   6  14   0      247.39      222.66     19.38 o 
   7  14   0       31.00       45.32     13.50 o 
  -6 -14   1       87.66       77.79     15.14 o 
  -5 -14   1      116.55      116.09     16.16 o 
  -4 -14   1       21.94       21.15     12.66 o 
  -3 -14   1       23.27       18.06     10.16 o 
  -2 -14   1      192.88      164.94     23.32 o 
  -1 -14   1       38.71        3.15     10.87 o 
  -9 -13   1       73.68       77.11     25.18 o 
  -8 -13   1      102.91       92.59     20.74 o 
  -6 -13   1       21.55       28.37     11.42 o 
  -5 -13   1      124.59      133.23     15.24 o 
  -4 -13   1      209.19      199.44     16.67 o 
  -3 -13   1      236.49      200.28     22.46 o 
  -2 -13   1       13.35       12.96      6.22 o 
  -1 -13   1      188.00      171.55     19.39 o 
   0 -13   1      219.63      187.07    106.58 o 
   1 -13   1      509.14      490.95     20.80 o 
   2 -13   1      128.21      125.92     16.01 o 
 -10 -12   1      506.09      520.08     38.06 o 
  -9 -12   1        2.43       -4.57      9.95 o 
  -8 -12   1       29.69       25.57     11.72 o 
  -7 -12   1       46.78       26.26     10.87 o 
  -6 -12   1        2.15       22.75     22.46 o 
  -5 -12   1      527.15      550.19     23.55 o 
  -4 -12   1        5.38       -2.47      6.67 o 
  -3 -12   1       17.86        2.10      7.65 o 
  -2 -12   1      988.18      945.37     31.32 o 
  -1 -12   1      193.88      203.39     21.82 o 
   0 -12   1      302.28      279.61     17.53 o 
   1 -12   1      726.40      749.44     34.10 o 
   2 -12   1      470.69      447.37     19.07 o 
   3 -12   1        3.01        4.85     11.06 o 
   4 -12   1        8.51        1.63      7.27 o 
 -11 -11   1      507.21      576.40     39.52 o 
 -10 -11   1      444.94      501.14     35.69 o 
  -9 -11   1      200.19      213.38     20.16 o 
  -8 -11   1      106.94      115.73     22.32 o 
  -7 -11   1      400.87      392.35     21.33 o 
  -6 -11   1       32.32       27.96     11.63 o 
  -5 -11   1      118.86      115.62     15.12 o 
  -4 -11   1      860.57      879.78     37.34 o 
  -3 -11   1      249.92      258.99     14.01 o 
  -2 -11   1      678.92      660.23     17.81 o 
  -1 -11   1      173.78      207.08     21.46 o 
   0 -11   1        3.19        0.53      5.01 o 
   1 -11   1      114.19      115.06     10.16 o 
   2 -11   1        5.48        9.49      6.99 o 
   3 -11   1       63.88       56.59      8.72 o 
   4 -11   1      191.14      212.47     39.05 o 
   5 -11   1       29.10       24.86      7.66 o 
 -12 -10   1       26.13       32.19     35.76 o 
 -11 -10   1       16.30       18.23     12.68 o 
 -10 -10   1      243.91      281.69     22.69 o 
  -9 -10   1      131.64      144.72     19.10 o 
  -8 -10   1      609.80      636.56     64.16 o 
  -7 -10   1       87.03       95.52     15.27 o 
  -6 -10   1        4.99        8.41      8.85 o 
  -5 -10   1      756.68      783.27     27.04 o 
  -4 -10   1      633.56      662.33     21.04 o 
  -3 -10   1       39.52       45.73     11.52 o 
  -2 -10   1      172.28      174.32     10.61 o 
  -1 -10   1      109.27      115.92     25.46 o 
   0 -10   1      325.63      316.29     12.10 o 
   1 -10   1      465.98      458.48     13.93 o 
   2 -10   1        3.89        8.14      4.73 o 
   3 -10   1      422.15      436.11     13.59 o 
   4 -10   1       35.25       35.71      8.04 o 
   5 -10   1       87.99       91.84     10.72 o 
   6 -10   1       93.74       95.61     11.99 o 
 -12  -9   1      582.10      638.02     49.93 o 
 -11  -9   1      511.06      550.90     43.77 o 
 -10  -9   1      435.72      481.95     38.05 o 
  -9  -9   1      300.92      260.69     43.27 o 
  -8  -9   1     1185.14     1155.41     38.92 o 
  -7  -9   1      630.90      729.51     25.61 o 
  -6  -9   1      207.74      200.79     14.00 o 
  -5  -9   1      348.47      362.60     16.23 o 
  -4  -9   1      188.25      188.40     13.38 o 
  -3  -9   1        2.13       -1.66      3.73 o 
  -2  -9   1      122.25      126.78     15.09 o 
  -1  -9   1      500.13      545.75     12.86 o 
   0  -9   1      200.21      203.46      8.56 o 
   1  -9   1     1310.17     1346.97     21.07 o 
   2  -9   1       40.97       42.47      6.92 o 
   3  -9   1       33.60       33.38     11.13 o 
   4  -9   1      266.75      280.11     21.53 o 
   5  -9   1        2.49       -3.48      6.08 o 
   6  -9   1      597.19      679.94     26.89 o 
   7  -9   1       26.62       14.95      9.57 o 
   8  -9   1        1.42        2.79      6.88 o 
 -13  -8   1      122.20      130.18     29.76 o 
 -12  -8   1      492.12      564.35     44.78 o 
 -11  -8   1       86.36       48.26     15.66 o 
 -10  -8   1      479.21      500.54     26.61 o 
  -9  -8   1     1593.98     1590.52     29.05 o 
  -8  -8   1      173.85      159.40     10.01 o 
  -7  -8   1        4.98        5.72      4.99 o 
  -6  -8   1      687.72      677.15     20.99 o 
  -5  -8   1       36.18       43.06      7.84 o 
  -4  -8   1     1548.84     1520.26     29.33 o 
  -3  -8   1      746.30      776.08     11.85 o 
  -2  -8   1       16.76       21.12      4.36 o 
  -1  -8   1     1132.17     1152.35     18.53 o 
   0  -8   1      107.57      105.90      9.97 o 
   1  -8   1     1211.15     1194.86     25.75 o 
   2  -8   1      121.74      138.21     10.33 o 
   3  -8   1      655.91      602.55     23.41 o 
   4  -8   1       54.02       38.59      8.14 o 
   5  -8   1        0.35        1.23      4.60 o 
   6  -8   1       26.46       12.82      7.88 o 
   7  -8   1        0.31        7.75      7.75 o 
   8  -8   1      252.17      246.80     18.54 o 
   9  -8   1      105.39       64.85     43.42 o 
 -13  -7   1      540.24      572.07     71.67 o 
 -12  -7   1      121.79      157.07     27.18 o 
 -11  -7   1      290.41      296.12     31.33 o 
 -10  -7   1      358.16      386.39     31.61 o 
  -9  -7   1     1656.45     1622.09     58.94 o 
  -8  -7   1      763.84      692.74     19.17 o 
  -7  -7   1      336.93      295.07     12.23 o 
  -6  -7   1      139.96      138.45      3.22 o 
  -5  -7   1       23.48       26.54      6.52 o 
  -4  -7   1        5.90       14.31      5.36 o 
  -3  -7   1        7.84        0.90      1.63 o 
  -2  -7   1     5148.69     5098.99     65.07 o 
  -1  -7   1      190.08      195.91      7.01 o 
   0  -7   1      959.09      963.30     14.62 o 
   1  -7   1     1177.85     1166.59     23.26 o 
   2  -7   1      219.97      205.54     13.54 o 
   3  -7   1      798.97      733.80     23.73 o 
   4  -7   1      457.11      464.19     16.39 o 
   5  -7   1       60.29       58.27      7.37 o 
   6  -7   1      229.26      252.50     13.16 o 
   7  -7   1        4.34       -1.84      6.39 o 
   8  -7   1      234.66      258.67     14.82 o 
   9  -7   1      145.53      169.46     14.21 o 
 -13  -6   1      110.21      105.00     25.18 o 
 -12  -6   1     1162.88     1222.83     58.08 o 
 -11  -6   1      607.89      608.12     60.80 o 
 -10  -6   1      561.10      536.45     34.48 o 
  -9  -6   1       88.88       71.10     16.59 o 
  -8  -6   1        1.43       -1.86      8.44 o 
  -7  -6   1      451.03      431.16     23.60 o 
  -6  -6   1        0.99        2.15      2.73 o 
  -5  -6   1     1852.66     1770.81     20.25 o 
  -4  -6   1     1815.84     1823.54     48.78 o 
  -3  -6   1      663.11      683.80     20.17 o 
  -2  -6   1     2002.72     1953.26     22.41 o 
  -1  -6   1       45.31       73.21      4.37 o 
   0  -6   1       48.96       75.55      5.36 o 
   1  -6   1     3287.19     3259.35     43.90 o 
   2  -6   1      551.57      547.37     17.59 o 
   3  -6   1       97.25      102.89      7.73 o 
   4  -6   1      163.31      160.36      9.71 o 
   5  -6   1      349.96      342.49     12.21 o 
   6  -6   1      614.48      635.25     17.24 o 
   7  -6   1       41.24       35.83      7.58 o 
   8  -6   1       29.11       30.59      7.89 o 
   9  -6   1        9.15        1.74      5.92 o 
  10  -6   1       14.09        7.23      9.30 o 
 -13  -5   1        0.99       -9.16     14.73 o 
 -12  -5   1        6.21       12.87     14.59 o 
 -11  -5   1      353.90      314.86     28.75 o 
 -10  -5   1      408.72      418.58     29.76 o 
  -9  -5   1      740.05      736.16     52.50 o 
  -8  -5   1       84.64       83.69     23.46 o 
  -7  -5   1      374.90      358.49     31.61 o 
  -6  -5   1      229.12      214.29     14.88 o 
  -5  -5   1        3.41        9.78      4.36 o 
  -4  -5   1     4232.90     3985.94    104.72 o 
  -3  -5   1      495.37      571.64     17.31 o 
  -2  -5   1      611.05      604.12     11.66 o 
  -1  -5   1     5439.56     5811.61    124.36 o 
   0  -5   1     3163.50     3344.69     45.24 o 
   1  -5   1      181.77      108.14      6.44 o 
   2  -5   1     1562.93     1652.21     29.11 o 
   3  -5   1      412.90      406.98      9.99 o 
   4  -5   1     1368.72     1321.31     26.97 o 
   5  -5   1      490.39      483.69     15.53 o 
   6  -5   1     1084.07     1049.56     25.61 o 
   7  -5   1      561.83      589.43     20.17 o 
   8  -5   1      570.80      587.18     28.57 o 
   9  -5   1      132.64      139.27     14.82 o 
  10  -5   1      135.03      114.40     15.18 o 
  11  -5   1       98.33       49.41     51.86 o 
 -14  -4   1       45.83       33.90     19.31 o 
 -13  -4   1      203.32      184.11     43.35 o 
 -12  -4   1      115.26      130.25     15.29 o 
 -11  -4   1      153.72      148.80     14.80 o 
 -10  -4   1      409.41      426.18     27.75 o 
  -9  -4   1      109.36      106.46     10.86 o 
  -8  -4   1        7.32       10.50      8.73 o 
  -7  -4   1     5153.94     5081.42    112.58 o 
  -6  -4   1       78.27       43.20      9.01 o 
  -5  -4   1     3254.95     3133.31     62.37 o 
  -4  -4   1     2351.89     2237.37     43.77 o 
  -3  -4   1        3.11        1.42      2.15 o 
  -2  -4   1     7460.26     8071.51    170.52 o 
  -1  -4   1        6.84        6.56      2.90 o 
   0  -4   1     2468.72     2649.36     33.88 o 
   1  -4   1      846.40      702.50     24.68 o 
   2  -4   1     6423.37     6753.53     87.63 o 
   3  -4   1       49.16       34.18      4.95 o 
   4  -4   1      650.20      671.91     15.25 o 
   5  -4   1       45.47       48.94      5.86 o 
   6  -4   1      119.84      132.88      8.33 o 
   7  -4   1      116.99      113.98     15.52 o 
   8  -4   1     2648.45     2648.64     54.65 o 
   9  -4   1      644.67      670.55     40.91 o 
  10  -4   1       36.86       35.42      9.00 o 
  11  -4   1       24.46       19.60      8.85 o 
  12  -4   1      252.41      350.94     24.57 o 
 -13  -3   1       83.25       46.73     35.98 o 
 -12  -3   1      741.22      721.87     31.83 o 
 -11  -3   1       85.47       78.29     14.56 o 
 -10  -3   1      253.84      253.24     17.17 o 
  -9  -3   1     1387.07     1402.22     58.37 o 
  -8  -3   1      127.70      119.20      9.63 o 
  -7  -3   1     1896.28     1801.14     34.99 o 
  -6  -3   1     2036.86     1922.80     40.13 o 
  -5  -3   1     1034.19     1032.46     21.67 o 
  -4  -3   1       66.41       32.62     10.01 o 
  -3  -3   1     3160.90     3261.35     57.36 o 
  -2  -3   1      270.88        1.57      3.43 o 
  -1  -3   1    14774.11    15749.68    598.23 o 
   0  -3   1     1867.46     1913.07     31.69 o 
   1  -3   1     2361.18     2347.73     40.13 o 
   2  -3   1      379.13      394.34      7.63 o 
   3  -3   1     3009.50     3052.81     40.49 o 
   4  -3   1      129.96      226.59      8.81 o 
   5  -3   1     2720.41     2875.07     44.57 o 
   6  -3   1     1064.08     1053.72     23.34 o 
   7  -3   1      129.13      128.64      8.95 o 
   8  -3   1      746.33      721.31     22.87 o 
   9  -3   1      597.95      586.39     29.27 o 
  10  -3   1        8.53        8.48      8.36 o 
  11  -3   1      207.46      219.16     15.43 o 
  12  -3   1      223.87      233.71     36.19 o 
 -13  -2   1       18.53       16.63     17.95 o 
 -12  -2   1     1000.34     1034.18     36.48 o 
 -11  -2   1      254.40      248.12     17.52 o 
 -10  -2   1      391.61      402.89     27.04 o 
  -9  -2   1       74.58       73.47      9.39 o 
  -8  -2   1      166.52      198.04     12.79 o 
  -7  -2   1      718.23      699.21     16.39 o 
  -6  -2   1      125.44       92.67      6.60 o 
  -5  -2   1        2.97        8.75      4.23 o 
  -4  -2   1       70.54       95.15      8.08 o 
  -3  -2   1       49.15       41.63      5.72 o 
  -1  -2   1     5325.46     5665.94     90.55 o 
   0  -2   1     1554.09     1649.99     20.99 o 
   1  -2   1      436.44      540.31      7.79 o 
   2  -2   1     1598.51     1723.17     20.23 o 
   3  -2   1     7657.15     7889.04    156.57 o 
   4  -2   1     2119.03     2128.76     27.61 o 
   5  -2   1     5398.33     5733.06     83.23 o 
   6  -2   1     5036.24     4874.58     75.21 o 
   7  -2   1      493.69      469.00     16.88 o 
   8  -2   1      108.07      121.20      9.61 o 
   9  -2   1      324.62      333.54     14.87 o 
  10  -2   1      148.80      144.09     12.34 o 
  11  -2   1       89.20       89.20     13.88 o 
  12  -2   1       85.74       70.12     43.13 o 
  13  -2   1       36.84       16.17     13.52 o 
 -13  -1   1        7.00        6.02      8.51 o 
 -12  -1   1      126.74      128.07     21.92 o 
 -11  -1   1        2.21        2.37      6.15 o 
 -10  -1   1      203.90      196.69     17.88 o 
  -9  -1   1      156.70      154.40     17.43 o 
  -8  -1   1      552.81      515.61     16.95 o 
  -7  -1   1      236.42      200.59      9.41 o 
  -6  -1   1      170.87      232.49      8.41 o 
  -5  -1   1     4664.07     4391.51     64.66 o 
  -4  -1   1     1529.44     1291.97     19.73 o 
  -3  -1   1      223.92      172.73      5.41 o 
  -2  -1   1    11021.42    11123.14    142.22 o 
   1  -1   1     2614.41     2731.81     27.16 o 
   2  -1   1      197.74      245.02      7.51 o 
   3  -1   1    12595.93    12925.99    234.97 o 
   4  -1   1     8027.54     7724.90    123.53 o 
   5  -1   1     1154.52     1146.51     48.57 o 
   6  -1   1      410.42      443.12     13.91 o 
   7  -1   1       62.85       57.29      8.51 o 
   8  -1   1       12.89       12.86      6.97 o 
   9  -1   1      431.74      453.10     16.39 o 
  10  -1   1      366.37      366.52     19.91 o 
  11  -1   1       18.47       30.25      9.00 o 
  12  -1   1      161.21      130.23     83.26 o 
  13  -1   1       79.03       54.46     33.12 o 
 -13   0   1       25.92       10.86     12.45 o 
 -12   0   1      277.34      317.52     17.84 o 
 -11   0   1       61.30       39.43     11.38 o 
 -10   0   1      431.50      384.78     19.16 o 
  -9   0   1      131.47      159.69     10.63 o 
  -8   0   1       85.28       82.51      9.51 o 
  -7   0   1       80.59       74.86      6.84 o 
  -6   0   1     1025.52      847.06     21.67 o 
  -5   0   1     1918.72     2092.81     35.13 o 
  -4   0   1    10653.92    10277.48    157.07 o 
  -3   0   1       51.53       56.97      4.34 o 
  -2   0   1     2184.00     2099.19     32.04 o 
   2   0   1       91.18       92.34      3.34 o 
   3   0   1     2916.06     2837.20     65.45 o 
   4   0   1       99.54       78.50      5.26 o 
   5   0   1      375.14      362.74      9.35 o 
   6   0   1      737.60      701.90     14.82 o 
   7   0   1       29.05       29.16     10.16 o 
   8   0   1      456.90      424.52     14.70 o 
   9   0   1      397.74      371.22     28.04 o 
  10   0   1       33.33       42.63      8.80 o 
  11   0   1        9.41        7.67      9.51 o 
  12   0   1      213.62      201.37     18.91 o 
  13   0   1       96.64       54.38     44.78 o 
 -13   1   1        0.53       -6.14      8.09 o 
 -12   1   1      287.59      316.03     21.13 o 
 -11   1   1      565.45      546.38     20.52 o 
 -10   1   1      331.66      320.94     19.96 o 
  -9   1   1       13.99       10.94      6.97 o 
  -8   1   1     1364.95     1290.39     29.24 o 
  -7   1   1      663.77      635.06     17.39 o 
  -6   1   1       49.09       32.16      5.76 o 
  -5   1   1       38.22       33.89      8.73 o 
  -4   1   1     2648.46     2584.11     33.20 o 
  -3   1   1     1916.20     2030.46     22.45 o 
  -2   1   1    35182.99    38007.62    687.70 o 
  -1   1   1       15.45       21.50      3.36 o 
   2   1   1     2168.03     2076.41     51.57 o 
   3   1   1       41.67       35.21      3.89 o 
   4   1   1      984.67      876.54     20.51 o 
   5   1   1        8.00        3.42      3.23 o 
   6   1   1      246.69      221.68     12.80 o 
   7   1   1      106.80      101.20      7.77 o 
   8   1   1      148.59      168.98     12.33 o 
   9   1   1      384.26      372.70     18.42 o 
  10   1   1     1101.36     1009.45     30.97 o 
  11   1   1      183.26      153.36     16.41 o 
  12   1   1     1117.99     1101.34     37.77 o 
  13   1   1       10.58        4.29     11.87 o 
  14   1   1       51.83       22.93     30.54 o 
 -12   2   1      117.36       66.71     45.99 o 
 -11   2   1       60.73       58.18     11.78 o 
 -10   2   1       23.67       20.70      7.22 o 
  -9   2   1      329.78      330.23     13.59 o 
  -8   2   1      110.93      127.90     10.84 o 
  -7   2   1      292.45      271.36     12.19 o 
  -6   2   1       24.59       15.91      5.79 o 
  -5   2   1     3215.41     3210.17     41.22 o 
  -4   2   1    11357.04    11647.93    168.09 o 
  -3   2   1      732.76      651.34      9.00 o 
  -2   2   1     4536.64     4695.44     49.46 o 
  -1   2   1     4334.12     4588.92     75.53 o 
   0   2   1     1119.06     1165.40      8.85 o 
   1   2   1    11030.77    12339.27    144.48 o 
   2   2   1     1801.58     1731.91     18.05 o 
   3   2   1      199.44      224.14     12.80 o 
   4   2   1     1174.01     1223.53     32.69 o 
   5   2   1      345.05      340.50      9.14 o 
   6   2   1      850.25      750.22     15.31 o 
   7   2   1     2248.49     2071.31     37.76 o 
   8   2   1       16.11       25.03      6.64 o 
   9   2   1     1103.69     1060.92     25.84 o 
  10   2   1      614.54      677.73     22.67 o 
  11   2   1      411.36      397.12     19.74 o 
  12   2   1      511.98      512.22     34.92 o 
  13   2   1        0.45        1.95      7.63 o 
  14   2   1      296.06      292.45     26.36 o 
 -12   3   1       75.00       46.25     44.85 o 
 -11   3   1      443.33      433.45     18.46 o 
 -10   3   1       19.22       18.59      9.58 o 
  -9   3   1      250.27      274.70     20.11 o 
  -8   3   1      453.15      442.86     16.27 o 
  -7   3   1      118.37      132.11      8.04 o 
  -6   3   1      209.34      180.52      9.40 o 
  -5   3   1     2545.00     2691.09     35.39 o 
  -4   3   1     7653.21     7609.25    103.72 o 
  -3   3   1     5783.41     6056.02     75.19 o 
  -2   3   1     1306.01     1267.18     29.11 o 
  -1   3   1      440.80      406.54      6.08 o 
   0   3   1     1186.28     1236.58     10.96 o 
   1   3   1     6744.16     7069.10     84.51 o 
   2   3   1    22484.15    24845.00    718.14 o 
   3   3   1     1072.12     1039.77     14.56 o 
   4   3   1      749.16      635.10     11.63 o 
   5   3   1      559.57      502.27     13.26 o 
   6   3   1      249.57      219.59     16.02 o 
   7   3   1     3580.47     3432.58     51.94 o 
   8   3   1      154.65      138.94     10.04 o 
   9   3   1      989.05      974.02     28.46 o 
  10   3   1     1318.45     1287.57     43.35 o 
  11   3   1       17.65        7.22      7.72 o 
  12   3   1      410.69      418.23     25.37 o 
  13   3   1      197.04      197.92     21.64 o 
  14   3   1       82.15       87.76     15.72 o 
 -11   4   1       47.71       58.00     12.04 o 
 -10   4   1       44.36       35.31      8.14 o 
  -9   4   1      124.93      162.85     23.10 o 
  -8   4   1        2.70        6.94      5.11 o 
  -7   4   1     6581.92     6536.89    101.05 o 
  -6   4   1     2362.31     2402.95     39.52 o 
  -5   4   1        8.00       12.84      3.74 o 
  -4   4   1     2178.27     2297.10     29.03 o 
  -3   4   1      240.75      253.07      5.89 o 
  -2   4   1     1819.40     2010.04     35.26 o 
  -1   4   1     3836.23     3730.92     41.58 o 
   0   4   1      273.62      297.57      5.64 o 
   1   4   1     4961.13     5022.09     61.84 o 
   2   4   1      324.50      376.64      6.33 o 
   3   4   1     1372.30     1435.41     16.12 o 
   4   4   1     2775.04     2677.90     34.39 o 
   5   4   1      466.63      402.05     10.46 o 
   6   4   1      505.96      475.67     12.69 o 
   7   4   1     6982.83     7016.70    107.12 o 
   8   4   1     2647.00     2490.94     43.76 o 
   9   4   1      844.84      802.94     27.01 o 
  10   4   1       94.81       85.69     11.41 o 
  11   4   1        0.59        1.61      8.18 o 
  12   4   1     1150.77     1092.77     34.45 o 
  13   4   1      417.34      465.89     24.69 o 
  14   4   1        1.90       -8.96     12.95 o 
 -11   5   1       83.78      122.52     12.75 o 
 -10   5   1     1224.93     1099.98     33.24 o 
  -9   5   1     1552.44     1450.86     51.86 o 
  -8   5   1       66.62       67.84     10.09 o 
  -7   5   1      562.05      616.41     29.54 o 
  -6   5   1     1335.42     1378.29     27.10 o 
  -5   5   1       18.57       14.34      3.99 o 
  -4   5   1     1155.34     1142.41     17.28 o 
  -3   5   1     1112.67     1173.00     17.80 o 
  -2   5   1      541.07      593.81      9.94 o 
  -1   5   1      432.40      446.32      8.34 o 
   0   5   1     2404.61     2446.29     24.05 o 
   1   5   1      426.92      363.29     11.16 o 
   2   5   1     3028.57     3006.51     37.04 o 
   3   5   1     2444.42     2579.85     54.22 o 
   4   5   1     1967.91     2051.24     25.86 o 
   5   5   1      136.63      145.56     15.09 o 
   6   5   1      512.41      504.41     13.69 o 
   7   5   1     1465.99     1398.19     26.98 o 
   8   5   1       48.15       38.41      7.92 o 
   9   5   1     3988.09     3934.72     69.74 o 
  10   5   1      341.28      335.53     22.17 o 
  11   5   1      292.80      295.01     18.69 o 
  12   5   1      203.37      213.12     22.10 o 
  13   5   1      632.42      650.41     34.68 o 
  14   5   1       21.57       42.48     14.10 o 
 -10   6   1      412.42      384.78     17.65 o 
  -9   6   1     1020.71     1035.79     33.62 o 
  -8   6   1      381.35      410.81     17.54 o 
  -7   6   1        1.44        8.41      5.00 o 
  -6   6   1      429.57      434.17     12.64 o 
  -5   6   1      491.39      512.92     12.22 o 
  -4   6   1        3.80        2.99      3.67 o 
  -3   6   1      180.39      182.57      6.38 o 
  -2   6   1      837.69      847.89     12.74 o 
  -1   6   1      356.79      288.39     15.66 o 
   0   6   1        6.28       10.56      2.64 o 
   1   6   1      409.98      503.84     16.59 o 
   2   6   1     1299.48     1209.44     15.78 o 
   3   6   1      228.14      251.03      6.43 o 
   4   6   1     1943.95     2023.47     26.60 o 
   5   6   1      293.55      304.22      8.85 o 
   6   6   1      503.66      456.03      9.54 o 
   7   6   1     2856.57     2736.05     66.95 o 
   8   6   1      606.91      558.20     27.47 o 
   9   6   1      605.43      591.87     21.51 o 
  10   6   1       69.99       67.02     11.30 o 
  11   6   1      535.15      541.85     28.49 o 
  12   6   1       50.96       37.87     11.89 o 
  13   6   1      207.48      234.68     20.62 o 
  14   6   1       42.49       29.76     31.76 o 
  -9   7   1        8.57       15.77      7.08 o 
  -8   7   1      134.98      147.83     10.67 o 
  -7   7   1        9.66       18.45      7.07 o 
  -6   7   1       50.93       40.71      7.30 o 
  -5   7   1       15.86       21.44      6.06 o 
  -4   7   1      110.04      134.95      8.70 o 
  -3   7   1      715.95      724.71     20.03 o 
  -2   7   1        5.15       11.37      4.07 o 
  -1   7   1     2312.81     2366.98     28.16 o 
   0   7   1     1606.52     1582.67     19.54 o 
   1   7   1     1850.65     1866.22     24.92 o 
   2   7   1        5.52        3.52      3.44 o 
   3   7   1       76.71      104.92     10.30 o 
   4   7   1     1574.87     1471.83     86.10 o 
   5   7   1     1530.73     1456.81     19.25 o 
   6   7   1       34.87       40.03      4.02 o 
   7   7   1      468.25      485.26     13.66 o 
   8   7   1     1237.26     1307.49     23.17 o 
   9   7   1      110.08       97.71     18.17 o 
  10   7   1      333.36      337.75     29.61 o 
  11   7   1      226.18      246.20     27.90 o 
  12   7   1       44.03       63.37     33.90 o 
  13   7   1     1012.34     1035.71     58.51 o 
  14   7   1       21.11       13.30     17.60 o 
  -9   8   1      121.97      111.42     11.78 o 
  -8   8   1       19.27       25.40     11.87 o 
  -7   8   1       51.46       47.00      8.87 o 
  -6   8   1      726.92      753.25     18.55 o 
  -5   8   1       38.18       30.85      6.84 o 
  -4   8   1      124.75      134.74     10.80 o 
  -3   8   1      385.44      403.65     16.67 o 
  -2   8   1      693.03      678.71     13.37 o 
  -1   8   1     1293.17     1307.16     18.72 o 
   0   8   1      721.38      692.84     16.28 o 
   1   8   1       13.05       14.44      3.89 o 
   2   8   1     2650.97     2615.68     35.50 o 
   3   8   1      277.72      321.23     10.67 o 
   4   8   1     2053.30     2018.88     33.42 o 
   5   8   1     1102.04     1147.57     16.98 o 
   6   8   1      888.74      863.95     13.69 o 
   7   8   1      219.50      210.62      7.06 o 
   8   8   1     1934.41     1917.72     45.21 o 
   9   8   1        3.07        5.05      6.08 o 
  10   8   1      122.48      123.40      9.89 o 
  11   8   1        0.24       -6.18      6.18 o 
  12   8   1      337.15      362.21     36.62 o 
  13   8   1      411.17      415.00     40.91 o 
  -8   9   1       77.15       45.09     10.69 o 
  -7   9   1       20.39       14.74      6.62 o 
  -6   9   1       28.04       57.03     13.45 o 
  -5   9   1       88.07      108.00      8.58 o 
  -4   9   1      326.18      367.07     14.45 o 
  -3   9   1     2527.67     2468.61     33.74 o 
  -2   9   1       57.01       68.56      5.63 o 
  -1   9   1      300.80      311.19      9.80 o 
   0   9   1      129.82      127.31      9.31 o 
   1   9   1      821.82      863.84     23.81 o 
   2   9   1     2876.48     2889.95     60.94 o 
   3   9   1       49.67       55.80      7.80 o 
   4   9   1      738.60      752.26     12.62 o 
   5   9   1      179.06      192.45     17.17 o 
   6   9   1      542.68      557.18     17.90 o 
   7   9   1       17.38       30.81      3.93 o 
   8   9   1      371.61      366.93     41.63 o 
   9   9   1      362.79      361.93     25.54 o 
  10   9   1     1463.00     1452.79     84.69 o 
  11   9   1      154.74      142.40     14.49 o 
  12   9   1       15.50       29.61      8.28 o 
  13   9   1      444.44      451.34     44.35 o 
  -7  10   1       49.52       53.27      9.80 o 
  -6  10   1      680.45      735.89     19.45 o 
  -5  10   1      104.47       91.26      9.58 o 
  -4  10   1      195.26      222.41     13.39 o 
  -3  10   1      397.62      385.94     16.38 o 
  -2  10   1        4.99        9.68      4.46 o 
  -1  10   1      194.61      217.53     10.65 o 
   0  10   1      970.44      948.70     35.55 o 
   1  10   1        7.34        3.74      4.09 o 
   2  10   1      418.43      407.47     21.82 o 
   3  10   1      418.97      398.57     16.04 o 
   4  10   1      718.01      736.14     16.96 o 
   5  10   1      573.29      620.62     22.83 o 
   6  10   1        9.21        0.38      7.72 o 
   7  10   1      795.11      792.00     16.64 o 
   8  10   1      357.57      346.46     32.12 o 
   9  10   1       22.45       12.58      5.73 o 
  10  10   1      581.75      557.49     34.05 o 
  11  10   1       57.60       66.95     35.62 o 
  12  10   1      416.06      451.91     41.91 o 
  13  10   1       95.14       73.10     26.61 o 
  -5  11   1       21.05       12.24      7.46 o 
  -4  11   1       32.29       25.30      6.28 o 
  -3  11   1      221.85      223.02     15.68 o 
  -2  11   1        5.98        9.20      4.99 o 
  -1  11   1        4.16        5.11      6.75 o 
   0  11   1      777.33      767.22     19.76 o 
   1  11   1     1062.24     1035.87     28.11 o 
   2  11   1       22.84       15.16      6.14 o 
   3  11   1        3.14        2.48      3.49 o 
   4  11   1      202.01      204.65     13.97 o 
   5  11   1      312.10      276.53     17.97 o 
   6  11   1        0.31       -6.42      7.03 o 
   7  11   1      941.82      975.67     29.64 o 
   8  11   1     1210.03     1259.53     36.66 o 
   9  11   1      368.05      392.43     23.61 o 
  10  11   1      649.33      495.82    341.33 o 
  11  11   1       15.49       48.50     21.74 o 
  12  11   1       59.54       77.11     26.61 o 
  -4  12   1       22.33       19.92      6.70 o 
  -3  12   1      140.97      144.38     15.38 o 
  -2  12   1      234.13      212.41     17.05 o 
  -1  12   1        2.75       -3.17      5.72 o 
   0  12   1        7.12       15.55      6.72 o 
   1  12   1       32.76       26.69      6.90 o 
   2  12   1      202.53      194.86     11.05 o 
   3  12   1      127.33      136.64      8.27 o 
   4  12   1      795.86      796.97     39.48 o 
   5  12   1      907.22      864.62     31.04 o 
   6  12   1        0.47       11.30      8.08 o 
   7  12   1      874.80      863.53     29.63 o 
   8  12   1      171.71      181.67     17.49 o 
   9  12   1       55.99       72.58     17.54 o 
  10  12   1      153.76      136.49     19.03 o 
  11  12   1      199.14      220.40     23.15 o 
  -2  13   1       98.99       70.51     10.96 o 
  -1  13   1       85.98       69.93     16.76 o 
   0  13   1      146.57      155.40     12.34 o 
   1  13   1        4.34      -10.63     10.63 o 
   2  13   1      370.37      345.14     19.74 o 
   3  13   1      357.45      353.94     14.84 o 
   4  13   1      224.40      189.09     33.85 o 
   5  13   1       67.97      101.85     19.03 o 
   6  13   1      162.78      126.77     23.18 o 
   7  13   1      204.45      195.31     17.44 o 
   8  13   1      404.20      426.50     25.09 o 
   9  13   1       22.08       25.57     20.51 o 
  10  13   1       30.34       30.87     13.98 o 
   0  14   1      120.47      109.36     15.12 o 
   1  14   1      184.37      187.10     16.67 o 
   2  14   1       81.18       76.43      8.88 o 
   3  14   1       12.37       16.60      6.97 o 
   4  14   1        7.49       16.47      9.03 o 
   5  14   1      619.01      606.58     42.84 o 
   6  14   1        0.55        5.87     19.03 o 
   7  14   1       62.00       98.77     24.39 o 
   8  14   1       24.44       20.68     12.01 o 
  -4 -14   2       63.24       61.68     14.10 o 
  -3 -14   2      164.90      150.22     17.43 o 
  -8 -13   2      461.97      447.33     41.34 o 
  -7 -13   2      146.80      124.66     18.04 o 
  -6 -13   2       56.09       59.94     19.46 o 
  -5 -13   2        5.09        9.70     12.23 o 
  -4 -13   2      465.46      455.96     25.25 o 
  -3 -13   2      111.31      116.45     20.31 o 
  -2 -13   2        4.34       -9.73     12.30 o 
  -1 -13   2      721.95      739.54     78.89 o 
   0 -13   2       35.70        7.92      6.98 o 
   1 -13   2      125.18       81.06     54.72 o 
 -10 -12   2       59.14       62.86     23.96 o 
  -9 -12   2      220.84      237.04     32.04 o 
  -8 -12   2       15.76       17.84     14.16 o 
  -7 -12   2       57.79       63.91     13.86 o 
  -6 -12   2      301.22      332.07     24.25 o 
  -5 -12   2       56.87       69.10     17.74 o 
  -4 -12   2       14.80       22.37     11.37 o 
  -3 -12   2      244.34      204.63     39.55 o 
  -2 -12   2        1.88        7.62      6.84 o 
  -1 -12   2      456.99      512.12     22.96 o 
   0 -12   2      277.77      251.55     30.26 o 
   1 -12   2       49.04       29.53      8.25 o 
   2 -12   2      509.62      462.75     35.88 o 
   3 -12   2        7.12        9.94      9.76 o 
 -11 -11   2       50.96       65.12     18.08 o 
 -10 -11   2        6.68       24.84     16.18 o 
  -9 -11   2      122.50      131.47     26.47 o 
  -8 -11   2      240.49      226.08     19.67 o 
  -7 -11   2       16.65       13.59     13.73 o 
  -6 -11   2      244.08      266.83     18.38 o 
  -5 -11   2       10.05        9.60      9.87 o 
  -4 -11   2      650.66      642.46     33.05 o 
  -3 -11   2      756.18      725.20     23.68 o 
  -2 -11   2       32.07       43.65      5.90 o 
  -1 -11   2      940.99      881.44     20.45 o 
   0 -11   2      715.06      704.03     28.13 o 
   1 -11   2        7.24       36.39     22.70 o 
   2 -11   2     1009.97     1035.08     26.12 o 
   3 -11   2        3.65       -2.59      5.09 o 
   4 -11   2      158.53      127.05     16.49 o 
   5 -11   2      290.33      323.24     22.66 o 
 -11 -10   2      115.37      115.72     23.15 o 
 -10 -10   2       61.12       70.26     15.81 o 
  -9 -10   2      309.66      320.62     22.63 o 
  -8 -10   2      160.77      183.93     17.30 o 
  -7 -10   2       11.64        7.46      8.19 o 
  -6 -10   2      702.31      710.50     25.36 o 
  -5 -10   2      572.45      626.72     22.55 o 
  -4 -10   2     1699.57     1653.28     52.21 o 
  -3 -10   2     1851.65     1750.56     91.77 o 
  -2 -10   2     1246.74     1112.48     30.76 o 
  -1 -10   2     1003.81     1015.87     20.34 o 
   0 -10   2      494.51      450.35     14.13 o 
   1 -10   2      844.26      850.14     22.14 o 
   2 -10   2      444.61      471.22     13.91 o 
   3 -10   2      237.25      230.33     16.42 o 
   4 -10   2      117.52      113.60     13.82 o 
   5 -10   2        2.76        1.96      6.32 o 
   6 -10   2       17.14       45.46     17.81 o 
 -12  -9   2        1.22      -15.45     30.33 o 
 -11  -9   2      754.12      713.70     49.78 o 
 -10  -9   2        1.27       -0.51      8.03 o 
  -9  -9   2      168.94      192.33     18.10 o 
  -8  -9   2      674.21      720.23     27.26 o 
  -7  -9   2        0.29        5.43      7.54 o 
  -6  -9   2     1292.95     1296.65     65.52 o 
  -5  -9   2     1365.98     1376.48     32.97 o 
  -4  -9   2      237.17      252.92     19.60 o 
  -3  -9   2     1742.18     1596.71     65.80 o 
  -2  -9   2        9.64       10.01      3.28 o 
  -1  -9   2        3.58        6.98      6.51 o 
   0  -9   2      662.56      636.34     18.67 o 
   1  -9   2       10.78       18.01      4.67 o 
   2  -9   2       98.67      121.00     11.44 o 
   3  -9   2      220.80      212.16     11.93 o 
   4  -9   2       23.11       23.82      7.33 o 
   5  -9   2      298.58      281.33     15.17 o 
   6  -9   2       23.82       22.93     13.91 o 
   7  -9   2      477.16      537.73     22.70 o 
   8  -9   2       93.26       84.40     18.60 o 
 -13  -8   2       47.25       19.03     20.03 o 
 -12  -8   2       58.17       82.11     24.75 o 
 -11  -8   2      229.12      227.60     30.90 o 
 -10  -8   2      515.84      508.44     38.62 o 
  -9  -8   2      493.42      493.73      8.32 o 
  -8  -8   2     1018.88      723.02    185.90 o 
  -7  -8   2      187.78      200.06     17.37 o 
  -6  -8   2     1683.40     1762.39     43.05 o 
  -5  -8   2     3437.68     3463.88    110.37 o 
  -4  -8   2      119.95      129.18     22.75 o 
  -3  -8   2      209.47      197.16     17.24 o 
  -2  -8   2       17.82       13.75      2.93 o 
  -1  -8   2     1606.99     1565.95     25.33 o 
   0  -8   2      706.41      677.84     13.32 o 
   1  -8   2      192.48      197.97     12.27 o 
   2  -8   2     1102.68     1080.45     22.71 o 
   3  -8   2      367.75      359.76     16.22 o 
   4  -8   2      341.12      330.94     13.96 o 
   5  -8   2      855.51      867.86     23.00 o 
   6  -8   2       12.27       12.99     11.36 o 
   7  -8   2      136.74      140.28     13.30 o 
   8  -8   2      279.24      281.14     17.44 o 
   9  -8   2       62.79       44.11     30.83 o 
 -13  -7   2      243.01      297.70     37.34 o 
 -12  -7   2        2.58       -1.43     12.73 o 
 -11  -7   2      921.52      938.58     76.82 o 
 -10  -7   2      125.72      122.45     22.46 o 
  -9  -7   2      477.79      469.36     32.33 o 
  -8  -7   2     2239.38     2230.66     33.71 o 
  -7  -7   2      391.08      366.48     15.16 o 
  -6  -7   2      544.38      585.56     30.33 o 
  -5  -7   2      599.26      635.60     21.91 o 
  -4  -7   2     1520.66     1531.39     40.34 o 
  -3  -7   2     3844.90     4018.25     87.26 o 
  -2  -7   2      590.25      604.78      9.10 o 
  -1  -7   2     1657.08     1591.13     18.80 o 
   0  -7   2     1802.60     1743.02     32.47 o 
   1  -7   2       70.57       64.11      6.63 o 
   2  -7   2      840.19      801.15     20.56 o 
   3  -7   2     2180.49     2221.06     52.79 o 
   4  -7   2      166.31      166.48     12.01 o 
   5  -7   2     1086.40     1079.49     24.61 o 
   6  -7   2       17.87       10.16      6.32 o 
   7  -7   2      431.85      467.45     18.56 o 
   8  -7   2       91.02       92.85     13.91 o 
   9  -7   2       14.80       -2.05      8.34 o 
 -13  -6   2      489.97      479.52     42.63 o 
 -12  -6   2        6.04       21.17     16.88 o 
 -11  -6   2      935.13      920.12     48.35 o 
 -10  -6   2     1140.35     1203.23     50.21 o 
  -9  -6   2      822.15      833.58     38.48 o 
  -8  -6   2     1217.53     1232.12     43.63 o 
  -7  -6   2      174.28      177.10     17.31 o 
  -6  -6   2     1678.64     1577.75     19.32 o 
  -5  -6   2      390.22      404.87     15.81 o 
  -4  -6   2     1901.38     1812.49     42.63 o 
  -3  -6   2     1532.69     1524.81     35.62 o 
  -2  -6   2      299.81      323.17     32.04 o 
  -1  -6   2      856.55      934.23     52.08 o 
   0  -6   2      751.71      826.10     20.53 o 
   1  -6   2       66.75       66.85      5.91 o 
   2  -6   2     3606.47     3681.44     57.20 o 
   3  -6   2     1032.99     1028.19     24.32 o 
   4  -6   2      339.34      324.59     14.31 o 
   5  -6   2      120.21      146.74     11.30 o 
   6  -6   2       39.10       53.68      7.97 o 
   7  -6   2      329.39      341.92     18.23 o 
   8  -6   2      248.31      249.99     17.78 o 
   9  -6   2       27.68       22.58     10.70 o 
  10  -6   2       50.19       39.49     32.69 o 
 -13  -5   2     1290.81     1222.11     62.09 o 
 -12  -5   2       61.36       61.23     32.33 o 
 -11  -5   2      168.18      155.93     23.75 o 
 -10  -5   2       49.56       54.07     16.31 o 
  -9  -5   2      129.90      138.91     18.88 o 
  -8  -5   2     1103.74     1102.23     39.48 o 
  -7  -5   2       91.64      100.28     13.88 o 
  -6  -5   2      262.85      219.02     15.88 o 
  -5  -5   2       68.36       47.18      4.01 o 
  -4  -5   2       47.98       37.75      5.66 o 
  -3  -5   2     4334.12     4616.64     92.13 o 
  -2  -5   2     5669.54     6068.04     70.37 o 
  -1  -5   2     6995.97     7200.99     77.61 o 
   0  -5   2     6363.89     6538.41     88.96 o 
   1  -5   2       57.91       86.71      6.51 o 
   2  -5   2      507.47      586.48     14.26 o 
   3  -5   2      475.07      460.98     15.59 o 
   4  -5   2      429.66      418.09     12.07 o 
   5  -5   2     2135.63     2131.50     35.58 o 
   6  -5   2      528.00      517.72     15.99 o 
   7  -5   2       22.12       16.09      7.75 o 
   8  -5   2        8.49       16.84      7.28 o 
   9  -5   2        0.07        0.29      5.46 o 
  10  -5   2       76.83       71.21     11.63 o 
  11  -5   2       21.17        2.16      7.33 o 
 -13  -4   2      941.15      929.57     51.07 o 
 -12  -4   2      179.91      192.55     26.18 o 
 -11  -4   2     1189.06     1248.29     76.82 o 
 -10  -4   2       39.27       36.34     14.31 o 
  -9  -4   2      165.99      182.68     19.74 o 
  -8  -4   2     3365.06     3234.17     81.11 o 
  -7  -4   2      164.18      174.96     15.74 o 
  -6  -4   2     1112.29     1075.62     43.06 o 
  -5  -4   2     1034.65      955.89     26.89 o 
  -4  -4   2      337.75      441.89     24.32 o 
  -3  -4   2     6541.63     7354.41    143.20 o 
  -2  -4   2      144.29      147.49      9.01 o 
  -1  -4   2      468.81      520.57     13.23 o 
   0  -4   2      451.74      392.22      8.60 o 
   1  -4   2      309.64      322.38      9.73 o 
   2  -4   2       35.27       13.19      4.18 o 
   3  -4   2     3194.04     3278.13     44.05 o 
   4  -4   2       32.14       27.78      9.51 o 
   5  -4   2       35.02       26.16      6.22 o 
   6  -4   2       34.84       46.25      6.87 o 
   7  -4   2       27.14       34.28      7.23 o 
   8  -4   2      756.99      763.04     25.73 o 
   9  -4   2      340.56      320.87     19.50 o 
  10  -4   2      291.07      288.47     20.32 o 
  11  -4   2       15.31       -1.74      8.12 o 
  12  -4   2       25.16        5.65     12.23 o 
 -13  -3   2      249.90      312.86     30.76 o 
 -12  -3   2        2.14       -1.29     10.30 o 
 -11  -3   2       26.77       21.82      9.00 o 
 -10  -3   2     1886.57     1830.40     45.68 o 
  -9  -3   2       41.35       40.72      8.53 o 
  -8  -3   2     2174.49     2105.42     38.51 o 
  -7  -3   2       58.60       79.68     11.59 o 
  -6  -3   2       46.28       76.25     15.74 o 
  -5  -3   2      538.95      527.15     17.31 o 
  -4  -3   2        0.71       11.16      8.73 o 
  -2  -3   2     2550.66     2560.67     44.92 o 
  -1  -3   2        6.06       18.50      3.50 o 
   0  -3   2       57.65       69.32      4.30 o 
   1  -3   2     5706.66     6154.36     76.71 o 
   2  -3   2      828.20      747.53     11.93 o 
   3  -3   2     1756.43     1769.79     31.19 o 
   4  -3   2      144.40      138.94      6.77 o 
   5  -3   2      713.40      667.21     14.75 o 
   6  -3   2      438.97      451.95     26.04 o 
   7  -3   2       81.42       80.97      8.39 o 
   8  -3   2     2240.92     2251.61     45.63 o 
   9  -3   2      116.76      126.38     11.48 o 
  10  -3   2      466.24      529.01     25.00 o 
  11  -3   2       20.51       23.83     10.89 o 
  12  -3   2       18.80        7.55      9.99 o 
 -13  -2   2      263.49      278.45     19.65 o 
 -12  -2   2        3.40        4.91      7.60 o 
 -11  -2   2      595.10      569.21     21.76 o 
 -10  -2   2      138.83      138.16     19.28 o 
  -9  -2   2      215.28      224.42     33.26 o 
  -8  -2   2      244.57      216.60     12.59 o 
  -7  -2   2       35.42       41.87      7.89 o 
  -6  -2   2     1670.42     1554.56     28.04 o 
  -5  -2   2     1971.39     1950.10     30.22 o 
  -4  -2   2        0.13       -3.86      4.15 o 
  -3  -2   2      289.27      249.49     10.01 o 
  -2  -2   2       30.72       28.75      1.57 o 
  -1  -2   2    11202.44    12549.36    588.98 o 
   0  -2   2     4663.54     4744.64     54.22 o 
   1  -2   2     2862.71     2984.46     33.88 o 
   2  -2   2     3408.15     3362.08     39.95 o 
   3  -2   2     2237.08     2369.56     33.13 o 
   4  -2   2      288.62      319.66     10.50 o 
   5  -2   2     1589.20     1571.33     27.55 o 
   6  -2   2      484.72      460.79     13.20 o 
   7  -2   2     1367.24     1364.78     30.27 o 
   8  -2   2        5.15        5.22      6.69 o 
   9  -2   2       36.76       46.48      8.60 o 
  10  -2   2      131.17      150.51     12.95 o 
  11  -2   2        9.45       21.39      8.80 o 
  12  -2   2        2.37       -4.79      7.84 o 
  13  -2   2       65.72       32.91     28.68 o 
 -13  -1   2      108.38       70.10     50.50 o 
 -12  -1   2        0.56       10.16      7.97 o 
 -11  -1   2      111.07      116.54     14.16 o 
 -10  -1   2      990.16      898.02     24.59 o 
  -9  -1   2        0.56        4.50      7.87 o 
  -8  -1   2     2623.62     2590.15     48.52 o 
  -7  -1   2       31.63       34.50      7.72 o 
  -6  -1   2     1815.17     1707.53     29.28 o 
  -5  -1   2     5205.90     4794.49     72.89 o 
  -4  -1   2       38.25       55.26      5.04 o 
  -3  -1   2     4821.61     4669.71     79.40 o 
  -2  -1   2     1654.47     1579.60     25.03 o 
  -1  -1   2     1901.88     2036.67     20.13 o 
   0  -1   2     5450.52     5418.45     59.90 o 
   1  -1   2      550.46      632.16     47.35 o 
   2  -1   2      343.56      388.30     28.47 o 
   3  -1   2      375.24      446.07      9.55 o 
   4  -1   2      140.34      152.02     13.66 o 
   5  -1   2       18.57        6.96      4.59 o 
   6  -1   2      353.93      371.70     11.33 o 
   7  -1   2      154.27      154.78      9.51 o 
   8  -1   2     1046.56     1005.42     32.19 o 
   9  -1   2        7.93       17.33      7.03 o 
  10  -1   2      242.04      244.82     27.90 o 
  11  -1   2      203.86      213.89     18.52 o 
  12  -1   2      121.19       74.71     56.15 o 
  13  -1   2       22.62        2.06     11.52 o 
 -13   0   2      173.18      126.46     76.53 o 
 -12   0   2        0.62       -3.92      6.96 o 
 -11   0   2      149.91      153.39     15.64 o 
 -10   0   2     2278.99     2123.29     41.94 o 
  -9   0   2      217.71      190.41     11.22 o 
  -8   0   2      329.81      291.38     14.42 o 
  -7   0   2       20.84       16.98      4.97 o 
  -6   0   2      254.87      278.40      8.76 o 
  -5   0   2      652.35      744.79     45.56 o 
  -4   0   2     3331.20     3335.87     47.28 o 
  -3   0   2     1785.76     1640.96     31.40 o 
  -2   0   2      149.26      164.45      8.44 o 
  -1   0   2      957.55      975.77     12.02 o 
   1   0   2        2.45       17.78      4.79 o 
   2   0   2     9914.15    10160.38    128.51 o 
   3   0   2     2389.18     2245.56     38.98 o 
   4   0   2     3646.32     3562.46     44.76 o 
   5   0   2     2892.79     2963.10     43.89 o 
   6   0   2      364.80      447.59     28.83 o 
   7   0   2     1300.16     1253.71     27.76 o 
   8   0   2      931.04      915.20     22.10 o 
   9   0   2       64.60       61.74     10.16 o 
  10   0   2      171.95      182.96     25.89 o 
  11   0   2      149.05      128.78     13.00 o 
  12   0   2      249.55      202.79    118.31 o 
  13   0   2      179.37      120.20     97.78 o 
 -12   1   2       13.98       18.00     10.10 o 
 -11   1   2       21.82       19.43     10.16 o 
 -10   1   2      778.61      708.29     24.78 o 
  -9   1   2      174.80      144.77     10.03 o 
  -8   1   2      837.98      846.39     19.31 o 
  -7   1   2      202.56      201.48      9.12 o 
  -6   1   2     1760.46     1724.99     25.41 o 
  -5   1   2     1216.51     1108.02     18.05 o 
  -4   1   2       48.66       53.50      4.42 o 
  -3   1   2      558.80      450.42      6.97 o 
  -2   1   2      205.25      180.85      4.26 o 
  -1   1   2     2882.14     2849.47     39.86 o 
   2   1   2     5471.56     5243.48     56.49 o 
   3   1   2      514.99      577.01     16.09 o 
   4   1   2     1984.30     2009.07     26.60 o 
   5   1   2     2509.59     2158.44     46.92 o 
   6   1   2     1617.09     1564.08     40.20 o 
   7   1   2      227.38      232.61     12.67 o 
   8   1   2      499.27      520.47     16.36 o 
   9   1   2        1.17        4.09      6.90 o 
  10   1   2      998.36     1015.08     27.30 o 
  11   1   2      660.74      694.73     36.66 o 
  12   1   2      776.08      729.20     27.11 o 
  13   1   2      215.10      278.07     24.46 o 
  14   1   2       27.06       20.08     20.89 o 
 -12   2   2       91.92       82.36     11.63 o 
 -11   2   2       24.28       24.35      9.59 o 
 -10   2   2      348.53      328.10     20.53 o 
  -9   2   2       73.45       66.34      9.40 o 
  -8   2   2      628.60      628.32     16.00 o 
  -7   2   2       87.84       81.62      6.71 o 
  -6   2   2      142.96      137.64      6.71 o 
  -5   2   2      372.86      310.57      8.08 o 
  -4   2   2       71.67      105.70     10.59 o 
  -3   2   2     4924.66     5061.02     56.19 o 
  -2   2   2     9112.81     9449.65    169.09 o 
  -1   2   2     8555.01     9364.71    218.09 o 
   0   2   2    17900.76    20808.37    649.21 o 
   1   2   2      125.26      131.30      6.35 o 
   2   2   2      784.89      750.97     12.80 o 
   3   2   2     4243.72     4301.44     74.39 o 
   4   2   2      918.68      883.33     27.39 o 
   5   2   2     2400.06     2275.67     54.93 o 
   6   2   2      525.94      432.90     14.05 o 
   7   2   2      142.87      159.79     11.95 o 
   8   2   2      419.61      380.54     14.38 o 
   9   2   2       76.21       93.10     16.57 o 
  10   2   2     2003.41     1901.20     41.49 o 
  11   2   2      376.27      377.67     22.29 o 
  12   2   2       80.33       62.19     11.78 o 
  13   2   2      107.27      122.80     18.54 o 
  14   2   2      286.02      309.56     22.71 o 
 -12   3   2       51.00       65.89     13.13 o 
 -11   3   2       10.27        9.57      6.78 o 
 -10   3   2      305.92      338.40     17.40 o 
  -9   3   2        0.65       -2.84      7.51 o 
  -8   3   2        2.64        2.54      4.19 o 
  -7   3   2       34.10       37.61      8.84 o 
  -6   3   2     1727.67     1756.34     33.22 o 
  -5   3   2       24.22       21.76      3.64 o 
  -4   3   2     2805.28     3161.14     36.82 o 
  -3   3   2     1688.76     1684.92     21.46 o 
  -2   3   2     1841.30     1758.29     17.80 o 
  -1   3   2       25.68       23.78      2.22 o 
   0   3   2      600.75      708.68      7.25 o 
   1   3   2      418.02      452.17      6.64 o 
   2   3   2      159.92      138.48      8.38 o 
   3   3   2    10068.70     9490.39    124.62 o 
   4   3   2       22.92       23.58      3.94 o 
   5   3   2     4207.37     3929.38     72.03 o 
   6   3   2      158.27      109.44     10.09 o 
   7   3   2      100.10      136.73     32.90 o 
   8   3   2     1343.26     1287.07     26.80 o 
   9   3   2       69.20       59.67     11.46 o 
  10   3   2      720.64      719.93     23.33 o 
  11   3   2      596.17      586.89     26.61 o 
  12   3   2        4.80       11.03      9.94 o 
  13   3   2        5.10        3.11      9.97 o 
  14   3   2        2.94        0.21     10.87 o 
 -11   4   2       88.97       95.47     13.04 o 
 -10   4   2       18.81       18.25      7.72 o 
  -9   4   2      201.40      178.45     10.72 o 
  -8   4   2      487.74      482.05     21.21 o 
  -7   4   2       27.16       37.71      7.15 o 
  -6   4   2      898.38      880.33     20.67 o 
  -5   4   2     1869.56     1869.23     27.83 o 
  -4   4   2      116.64      145.35      9.37 o 
  -3   4   2     1594.72     1658.52     20.13 o 
  -2   4   2     2823.74     2866.94     43.92 o 
  -1   4   2      471.77      555.18      8.80 o 
   0   4   2     6831.58     6728.50     64.67 o 
   1   4   2     3801.95     3748.08     48.74 o 
   2   4   2        1.44       10.55      2.16 o 
   3   4   2       11.66       25.21      2.48 o 
   4   4   2      895.41      783.60     15.26 o 
   5   4   2       15.37       35.50     17.38 o 
   6   4   2      311.29      252.24     11.80 o 
   7   4   2      254.65      346.49     12.58 o 
   8   4   2      110.51      105.90     11.40 o 
   9   4   2      132.58      143.95     14.88 o 
  10   4   2      633.94      618.38     26.79 o 
  11   4   2      472.94      512.08     27.47 o 
  12   4   2      102.38       93.03     13.92 o 
  13   4   2      148.94      155.31     17.25 o 
  14   4   2      186.87      173.57     19.27 o 
 -11   5   2      109.29      108.75     14.10 o 
 -10   5   2       31.40       33.44     12.69 o 
  -9   5   2      143.86      142.20     12.02 o 
  -8   5   2      375.59      394.85     15.51 o 
  -7   5   2      479.12      647.13     47.92 o 
  -6   5   2      901.96      904.73     16.99 o 
  -5   5   2      296.73      295.85     12.33 o 
  -4   5   2     1720.46     1689.50     24.05 o 
  -3   5   2      370.84      314.04     10.37 o 
  -2   5   2     1577.18     1476.92     21.67 o 
  -1   5   2       26.03       46.97      3.08 o 
   0   5   2     1400.45     1637.07     21.87 o 
   1   5   2     1651.13     1663.04     32.47 o 
   2   5   2       49.48       52.12      4.71 o 
   3   5   2     3997.40     3793.64     35.79 o 
   4   5   2      434.30      468.82     20.67 o 
   5   5   2    10621.73    11287.01    150.46 o 
   6   5   2       14.75        4.98      4.23 o 
   7   5   2        6.38        2.83      4.66 o 
   8   5   2      160.71      148.38     17.60 o 
   9   5   2     1248.93     1213.88     35.56 o 
  10   5   2     3217.64     3270.09     71.43 o 
  11   5   2      699.01      683.74     30.66 o 
  12   5   2      222.90      244.79     18.47 o 
  13   5   2        6.27        3.57      8.74 o 
  14   5   2      270.10      307.19     28.22 o 
 -10   6   2      103.99       95.19     10.51 o 
  -9   6   2        1.61       -6.93      6.93 o 
  -8   6   2      364.14      352.68     15.34 o 
  -7   6   2      262.55      242.94     12.03 o 
  -6   6   2     1267.06     1281.43     21.94 o 
  -5   6   2        3.26        2.32      5.05 o 
  -4   6   2       94.99       88.93      4.93 o 
  -3   6   2      113.13      124.03      8.80 o 
  -2   6   2      847.69      794.69     17.67 o 
  -1   6   2      828.84      910.29     11.31 o 
   0   6   2     1677.45     1475.81     20.54 o 
   1   6   2     2299.38     2344.41     30.69 o 
   2   6   2     1851.04     2083.07     17.86 o 
   3   6   2     1330.55     1410.39     30.18 o 
   4   6   2     1055.82     1014.62     16.57 o 
   5   6   2     3099.49     3279.37     41.93 o 
   6   6   2       25.20       15.85      3.39 o 
   7   6   2        1.66       -1.28      4.64 o 
   8   6   2     2096.70     2060.01     44.98 o 
   9   6   2     1785.22     1809.35     54.93 o 
  10   6   2      686.11      706.62     25.04 o 
  11   6   2       35.15       46.37     13.95 o 
  12   6   2      554.15      575.80     61.80 o 
  13   6   2      176.14      203.99     19.66 o 
  14   6   2       43.44       39.78     14.31 o 
  -9   7   2        0.25       -0.31      5.29 o 
  -8   7   2       51.88       53.90     12.37 o 
  -7   7   2       45.94       33.16      6.06 o 
  -6   7   2       84.22       90.58      7.93 o 
  -5   7   2     1146.71     1164.48     22.27 o 
  -4   7   2     1110.04     1105.05     20.14 o 
  -3   7   2      509.17      504.18     10.09 o 
  -2   7   2     1070.99     1069.24     15.03 o 
  -1   7   2       93.78       94.70      5.02 o 
   0   7   2      427.33      490.59     12.00 o 
   1   7   2     1788.63     1767.20     25.84 o 
   2   7   2     1095.05     1205.15     25.75 o 
   3   7   2     4014.23     4091.01     39.26 o 
   4   7   2        1.63        1.50      2.47 o 
   5   7   2        6.21        9.32      3.04 o 
   6   7   2      783.49      732.17     16.46 o 
   7   7   2      225.56      220.75     27.39 o 
   8   7   2      518.55      479.10     13.49 o 
   9   7   2     1128.48     1207.66     45.92 o 
  10   7   2       61.59       69.84     13.95 o 
  11   7   2      168.30      207.62     24.68 o 
  12   7   2      157.74      166.97     17.95 o 
  13   7   2       18.82       17.47     11.68 o 
  14   7   2      313.50      379.38     39.05 o 
  -9   8   2        3.95        3.43      8.15 o 
  -8   8   2       48.97       51.77      9.71 o 
  -7   8   2      290.84      295.97     14.09 o 
  -6   8   2       36.18       50.44      7.64 o 
  -5   8   2      313.46      325.72     12.12 o 
  -4   8   2        2.21       -1.08      4.15 o 
  -3   8   2      525.29      559.34     17.91 o 
  -2   8   2      679.23      672.34     11.18 o 
  -1   8   2       12.47        8.51      2.95 o 
   0   8   2     2160.15     2255.07     32.36 o 
   1   8   2     1108.19     1179.84     20.88 o 
   2   8   2      770.48      693.35     48.71 o 
   3   8   2      416.74      384.94      8.56 o 
   4   8   2       96.84       97.99     10.28 o 
   5   8   2     1287.01     1241.49     29.76 o 
   6   8   2     1869.85     1843.85     30.54 o 
   7   8   2      252.50      256.38     11.80 o 
   8   8   2      542.81      534.82     20.13 o 
   9   8   2      257.56      273.81     11.22 o 
  10   8   2       10.07        2.62      7.94 o 
  11   8   2     1289.54     1393.92     60.51 o 
  12   8   2        3.93       -2.00     20.60 o 
  13   8   2       79.17       82.69     24.46 o 
  14   8   2      124.26      139.62     30.47 o 
  -7   9   2       89.85       75.91     13.53 o 
  -6   9   2       17.62       14.99      5.41 o 
  -5   9   2      131.62      136.41      8.98 o 
  -4   9   2      653.69      696.81     15.82 o 
  -3   9   2      782.41      810.65     16.11 o 
  -2   9   2     1327.06     1341.36     20.91 o 
  -1   9   2       45.11       48.44      8.48 o 
   0   9   2      121.32      116.71     11.37 o 
   1   9   2     1089.48     1065.73     21.93 o 
   2   9   2      175.27      161.48     11.81 o 
   3   9   2      369.12      369.75     10.21 o 
   4   9   2      577.95      562.05     22.49 o 
   5   9   2      165.01      165.51      7.72 o 
   6   9   2     1290.16     1250.35     39.98 o 
   7   9   2       35.67       26.33     14.09 o 
   8   9   2       56.24       73.39      6.09 o 
   9   9   2       73.44       92.73     10.45 o 
  10   9   2        0.11        5.54      8.03 o 
  11   9   2      341.81      351.16     20.48 o 
  12   9   2      209.00      207.90     19.17 o 
  13   9   2       46.98       55.20     13.66 o 
  -7  10   2        4.03        9.01     15.74 o 
  -6  10   2      148.23      167.62      9.76 o 
  -5  10   2      611.07      649.04     26.03 o 
  -4  10   2       35.27       36.49      8.97 o 
  -3  10   2       55.11       58.21      6.66 o 
  -2  10   2      361.36      377.10     11.49 o 
  -1  10   2      115.39      138.85     11.22 o 
   0  10   2        4.94       11.68      4.98 o 
   1  10   2      665.64      634.80     15.34 o 
   2  10   2      146.76      166.39     12.73 o 
   3  10   2      610.30      639.26     14.38 o 
   4  10   2       51.99       45.50      5.47 o 
   5  10   2       18.93       27.81      7.13 o 
   6  10   2      209.73      219.37      7.40 o 
   7  10   2      287.94      270.51     12.11 o 
   8  10   2      400.30      402.01     11.10 o 
   9  10   2      250.80      236.76     21.39 o 
  10  10   2       57.34       72.82     13.88 o 
  11  10   2      383.78      366.36     35.33 o 
  12  10   2      188.16      182.49     13.22 o 
  13  10   2      181.02      176.81     32.90 o 
  -5  11   2        1.48        0.46      4.17 o 
  -4  11   2       89.30       99.44     22.05 o 
  -3  11   2      104.47      115.21      7.69 o 
  -2  11   2      444.94      445.98     31.19 o 
  -1  11   2        0.91       -5.93      6.08 o 
   0  11   2        1.72       -4.14      5.46 o 
   1  11   2      167.57      195.01     17.31 o 
   2  11   2        2.49        4.50      9.44 o 
   3  11   2       51.73       54.16      8.75 o 
   4  11   2      175.35      172.98     20.12 o 
   5  11   2       39.48       36.67      8.13 o 
   6  11   2     1165.31     1231.05     30.49 o 
   7  11   2      209.13      212.19     38.20 o 
   8  11   2      143.19      154.45     10.16 o 
   9  11   2      681.92      655.36     69.60 o 
  10  11   2      109.52       81.22     20.74 o 
  11  11   2      496.66      534.31     67.52 o 
  12  11   2      326.74      388.96     41.20 o 
  -4  12   2       59.60       59.27     15.45 o 
  -3  12   2       45.26       39.84      8.73 o 
  -2  12   2      999.85      978.51     28.95 o 
  -1  12   2      907.62      924.66     42.70 o 
   0  12   2       15.50        6.88      7.19 o 
   1  12   2      540.78      553.19     17.28 o 
   2  12   2      101.82      120.45     18.71 o 
   3  12   2      137.61      137.47      8.85 o 
   4  12   2      428.46      479.00     17.61 o 
   5  12   2        0.68        5.40      6.51 o 
   6  12   2      796.95      882.99     27.10 o 
   7  12   2      137.69      126.51     22.19 o 
   8  12   2       49.68       51.37     11.93 o 
   9  12   2      237.44      261.46     20.42 o 
  10  12   2      138.53      177.40     24.39 o 
  11  12   2      168.78      132.77     93.99 o 
  -2  13   2      171.07      152.90     16.80 o 
  -1  13   2      398.41      358.26     17.38 o 
   0  13   2        0.94       -3.94      6.93 o 
   1  13   2        7.84        8.40     10.05 o 
   2  13   2       16.54       19.08      6.52 o 
   3  13   2      299.34      317.51     20.28 o 
   4  13   2      420.36      443.72     18.18 o 
   5  13   2       61.53       51.87     10.25 o 
   6  13   2       45.29       62.61     11.42 o 
   7  13   2      180.80      206.59     27.03 o 
   8  13   2      482.95      500.35     25.31 o 
   9  13   2      932.29      976.31     37.30 o 
  10  13   2       26.34       35.39     16.45 o 
   0  14   2       14.97       31.22     13.02 o 
   1  14   2       10.76        0.23      6.99 o 
   2  14   2       69.80       65.17      9.16 o 
   3  14   2       69.92       87.62     11.88 o 
   4  14   2      199.59      164.10     12.47 o 
   5  14   2        4.59       12.46      9.99 o 
   6  14   2      343.19      381.77     21.18 o 
   7  14   2        1.76        3.76      8.42 o 
   8  14   2       41.70       37.08     12.76 o 
   9  14   2      256.35      296.19     24.27 o 
  -7 -13   3       67.60       82.69     24.32 o 
  -6 -13   3       38.22       50.73     14.31 o 
  -5 -13   3       22.37       18.75     13.23 o 
  -4 -13   3        6.73       15.52     12.80 o 
  -3 -13   3        6.80       15.45     23.03 o 
  -2 -13   3      125.15      100.71     33.47 o 
  -1 -13   3       34.27       -2.15     17.88 o 
   0 -13   3      434.58      477.94     34.33 o 
  -9 -12   3       58.44       95.95     19.10 o 
  -8 -12   3        8.93       -4.01     14.16 o 
  -7 -12   3      134.73      148.93     20.17 o 
  -6 -12   3       42.35       52.56     13.35 o 
  -5 -12   3       66.72       69.82     18.02 o 
  -4 -12   3      522.93      498.83     33.76 o 
  -3 -12   3      210.23      189.83     23.32 o 
  -2 -12   3      505.86      526.87     32.76 o 
  -1 -12   3       12.55        3.84      5.15 o 
   0 -12   3      779.48      737.13     21.86 o 
   1 -12   3      106.09       66.03     38.20 o 
   2 -12   3        5.92       10.24      7.28 o 
   3 -12   3      231.83      226.09     21.03 o 
 -10 -11   3       45.56       44.92     23.03 o 
  -9 -11   3       48.47       42.62     17.53 o 
  -7 -11   3     1125.14     1179.52     38.38 o 
  -6 -11   3        0.33        7.72      8.79 o 
  -5 -11   3      909.18      930.73     30.94 o 
  -4 -11   3      147.55      159.36     21.17 o 
  -3 -11   3       53.51       60.46      5.48 o 
  -2 -11   3     1140.86     1079.21     54.22 o 
  -1 -11   3        0.39       -0.76      3.71 o 
   0 -11   3      670.91      625.69     26.85 o 
   1 -11   3      445.05      472.89     14.90 o 
   2 -11   3        2.96       14.96      8.24 o 
   3 -11   3        9.07        7.65      6.80 o 
   4 -11   3       45.99       18.48     21.32 o 
   5 -11   3        2.43       -7.25      8.39 o 
 -11 -10   3       48.83       62.99     17.53 o 
 -10 -10   3      428.11      509.73     30.17 o 
  -9 -10   3       79.93       49.06     16.78 o 
  -8 -10   3      123.28      156.42     17.20 o 
  -7 -10   3      226.25      245.24     18.60 o 
  -6 -10   3      167.09      154.67     15.27 o 
  -5 -10   3     1045.92     1008.20     30.48 o 
  -3 -10   3      345.02      384.87     19.53 o 
  -2 -10   3     1062.46     1056.26     19.41 o 
  -1 -10   3        5.38       11.39      4.39 o 
   0 -10   3     1066.21      988.54     50.16 o 
   1 -10   3      244.24      262.68     11.57 o 
   2 -10   3        6.93       15.72      8.08 o 
   3 -10   3       41.99       41.33      9.20 o 
   4 -10   3       13.87        5.44     11.23 o 
   5 -10   3       76.50       59.88     11.38 o 
   6 -10   3       59.96       32.84     30.04 o 
 -12  -9   3       22.63       11.28     12.88 o 
 -11  -9   3      218.53      259.12     28.52 o 
 -10  -9   3      429.36      465.13     32.96 o 
  -9  -9   3      845.25      816.80     38.72 o 
  -8  -9   3      115.93      115.11     15.07 o 
  -7  -9   3     1107.80     1196.50     40.17 o 
  -6  -9   3      340.91      324.94     18.10 o 
  -5  -9   3      443.52      443.43     19.16 o 
  -4  -9   3      138.02      128.89     16.88 o 
  -3  -9   3     1607.53     1402.46     88.77 o 
  -2  -9   3      118.75      123.04      7.31 o 
  -1  -9   3       52.95       42.71      8.30 o 
   0  -9   3      257.92      257.19     17.53 o 
   1  -9   3      178.90      184.94     12.04 o 
   2  -9   3        0.01        4.67      7.51 o 
   3  -9   3      133.81      157.11     11.89 o 
   4  -9   3      120.26      119.35     11.48 o 
   5  -9   3       51.25       41.92      9.46 o 
   6  -9   3      402.92      434.05     27.82 o 
   7  -9   3       33.79       32.78     28.75 o 
 -12  -8   3      120.08      144.34     47.21 o 
 -11  -8   3      178.25      163.94     29.18 o 
 -10  -8   3      664.63      638.89    344.40 o 
  -9  -8   3      428.94      487.05     41.99 o 
  -8  -8   3      329.72      345.86     31.76 o 
  -7  -8   3      302.62      297.84     19.10 o 
  -6  -8   3      231.33      221.54     14.51 o 
  -5  -8   3      740.22      787.69     23.41 o 
  -4  -8   3      150.19      173.67     16.88 o 
  -3  -8   3      649.29      642.17     27.47 o 
  -2  -8   3      347.57      341.00      7.58 o 
  -1  -8   3     1218.24     1224.81     22.33 o 
   0  -8   3      406.74      422.05     15.07 o 
   1  -8   3     1056.21     1031.42     23.26 o 
   2  -8   3       46.05       45.19      7.58 o 
   3  -8   3        5.04        5.61     13.73 o 
   4  -8   3      242.37      236.78     13.52 o 
   5  -8   3       77.74       53.93      9.35 o 
   6  -8   3      411.20      441.00     22.89 o 
   7  -8   3      252.10      281.49     17.75 o 
   8  -8   3      238.14      252.17    146.85 o 
 -12  -7   3      658.48      688.66     48.50 o 
 -11  -7   3      143.14      117.88     24.32 o 
 -10  -7   3      558.69      611.13     39.77 o 
  -9  -7   3      354.95      333.94      8.34 o 
  -8  -7   3      130.47      124.52      2.32 o 
  -7  -7   3      702.61      731.27     23.62 o 
  -6  -7   3       42.25       56.07     11.13 o 
  -5  -7   3      157.61      158.10     11.28 o 
  -4  -7   3       95.51      117.02     13.45 o 
  -3  -7   3        1.71        0.29      9.58 o 
  -2  -7   3     1302.80     1261.56     14.90 o 
  -1  -7   3      481.37      453.85      9.82 o 
   0  -7   3       49.60       52.08      6.88 o 
   1  -7   3     1275.48     1332.19     25.09 o 
   2  -7   3      167.75      173.66     12.08 o 
   3  -7   3     1471.29     1445.98     32.57 o 
   4  -7   3      654.31      634.20     18.30 o 
   5  -7   3        1.34        2.99      5.51 o 
   6  -7   3      750.30      782.11     27.52 o 
   7  -7   3      213.47      228.26     18.11 o 
   8  -7   3        8.77       10.64      9.73 o 
   9  -7   3       25.41        0.74      8.04 o 
 -13  -6   3      256.97      220.16     52.21 o 
 -12  -6   3      384.50      405.13     58.22 o 
 -11  -6   3        5.54       -7.87     13.73 o 
 -10  -6   3      402.69      430.59     32.90 o 
  -9  -6   3     1843.93     1880.16     63.23 o 
  -8  -6   3      324.22      322.30     24.18 o 
  -7  -6   3      522.78      487.81     26.18 o 
  -6  -6   3     1197.42     1222.44     27.46 o 
  -5  -6   3     2291.08     2315.13     71.60 o 
  -4  -6   3     2957.31     3093.69     85.83 o 
  -3  -6   3       99.41      105.00     11.30 o 
  -2  -6   3     1658.93     1650.23     18.43 o 
  -1  -6   3      388.76      402.41     11.83 o 
   0  -6   3     1133.93     1063.96     19.98 o 
   1  -6   3     2447.11     2517.61     38.59 o 
   2  -6   3     1708.70     1778.20     34.33 o 
   3  -6   3      738.91      752.39     20.60 o 
   4  -6   3      372.35      394.02     14.81 o 
   5  -6   3      564.33      557.38     17.41 o 
   6  -6   3       17.68        9.95      6.37 o 
   7  -6   3      229.49      219.80     16.79 o 
   8  -6   3      276.48      322.25     25.75 o 
   9  -6   3      175.15      198.19     27.97 o 
  10  -6   3       25.08       10.67     10.87 o 
 -13  -5   3      451.23      469.22     40.63 o 
 -12  -5   3     1050.58     1058.17     54.50 o 
 -11  -5   3       58.65       50.21     17.74 o 
 -10  -5   3     1222.95     1294.21     76.68 o 
  -9  -5   3       76.78       74.25     26.47 o 
  -8  -5   3       15.54       10.87     16.45 o 
  -7  -5   3     1119.35     1108.10     36.62 o 
  -6  -5   3      248.43      247.48     17.31 o 
  -5  -5   3       32.16       26.84      6.17 o 
  -4  -5   3      959.68      907.68     26.32 o 
  -3  -5   3      289.64      305.71     14.59 o 
  -2  -5   3     1236.37     1286.52     14.16 o 
  -1  -5   3     3254.68     3316.18     49.90 o 
   0  -5   3       70.65       89.20      6.27 o 
   1  -5   3     5213.08     5466.64     76.57 o 
   2  -5   3      277.31      319.30     10.16 o 
   3  -5   3       15.60       21.38     14.73 o 
   4  -5   3      647.82      609.79     23.75 o 
   5  -5   3       22.24       21.39      6.51 o 
   6  -5   3      140.06      169.63     13.14 o 
   7  -5   3        8.28        4.52      6.08 o 
   8  -5   3      293.62      288.02     15.63 o 
   9  -5   3       45.01       47.59     10.87 o 
  10  -5   3        0.18        1.22      6.83 o 
  11  -5   3       16.52       12.15     11.37 o 
 -13  -4   3      131.72      143.63     25.75 o 
 -12  -4   3     1426.74     1451.43     61.94 o 
 -11  -4   3      360.54      375.80     30.90 o 
 -10  -4   3      113.07      119.45     19.46 o 
  -9  -4   3      104.10       74.67     15.59 o 
  -8  -4   3      439.90      412.14     24.18 o 
  -7  -4   3     2187.52     2055.54     53.36 o 
  -6  -4   3      461.35      467.21     20.46 o 
  -5  -4   3     1418.09     1539.55     50.50 o 
  -4  -4   3       49.58       84.98      4.62 o 
  -3  -4   3      671.84      817.55     21.60 o 
  -2  -4   3     4861.67     5412.16    103.14 o 
  -1  -4   3     1616.98     1720.08     34.19 o 
   0  -4   3      354.93      446.05     10.12 o 
   1  -4   3     3073.18     2926.04     41.86 o 
   2  -4   3     2889.29     2806.00     37.88 o 
   3  -4   3      163.58      137.33      7.18 o 
   4  -4   3      345.20      416.48     15.24 o 
   5  -4   3      158.87      172.18     16.81 o 
   6  -4   3      591.70      588.95     19.60 o 
   7  -4   3      472.44      453.46     20.39 o 
   8  -4   3       86.17       98.88     12.84 o 
   9  -4   3      993.42     1012.32     54.43 o 
  10  -4   3      328.70      339.70     22.72 o 
  11  -4   3      240.73      243.34    141.55 o 
  12  -4   3      422.70      422.05     24.33 o 
 -13  -3   3       16.95      -10.73     23.32 o 
 -12  -3   3      597.49      697.96     39.77 o 
 -11  -3   3       13.78       29.04     14.45 o 
 -10  -3   3       57.97       65.66     15.74 o 
  -9  -3   3       74.32       87.84     15.45 o 
  -8  -3   3      803.78      756.18     29.90 o 
  -7  -3   3     3637.53     3533.72     80.68 o 
  -6  -3   3      122.25      115.59     11.44 o 
  -5  -3   3      877.30      861.33     23.60 o 
  -4  -3   3     2631.86     2479.56     48.64 o 
  -3  -3   3      808.17      889.83      8.51 o 
  -2  -3   3    11054.67    11679.79    238.04 o 
  -1  -3   3     7115.79     7347.65     96.91 o 
   0  -3   3      605.31      628.67     11.07 o 
   1  -3   3     4485.99     4496.49     59.59 o 
   2  -3   3       76.58       99.92      8.78 o 
   3  -3   3      656.73      855.72     15.06 o 
   4  -3   3     3002.04     3007.96     46.53 o 
   5  -3   3        8.96       15.07      4.99 o 
   6  -3   3     1590.23     1601.51     33.69 o 
   7  -3   3       95.47      102.65      9.45 o 
   8  -3   3      269.86      268.34     18.67 o 
   9  -3   3      991.90      994.81     32.07 o 
  10  -3   3      423.31      443.74     31.40 o 
  11  -3   3      110.86      131.56     14.36 o 
  12  -3   3      207.99      157.59     96.35 o 
 -13  -2   3       83.21       65.52     31.19 o 
 -12  -2   3      445.78      414.43     31.61 o 
 -11  -2   3       82.93       87.84     17.60 o 
 -10  -2   3      575.62      554.61     20.27 o 
  -9  -2   3       74.50       64.06      8.96 o 
  -8  -2   3       10.49       10.36      5.83 o 
  -7  -2   3     1921.04     1808.35     45.21 o 
  -6  -2   3     1362.20     1412.66     34.33 o 
  -5  -2   3     3514.02     3427.00     79.11 o 
  -4  -2   3     1512.92     1391.34     28.61 o 
  -3  -2   3      583.06      621.08      7.42 o 
  -2  -2   3      350.54      291.76      5.87 o 
  -1  -2   3     3725.37     3883.39     40.86 o 
   0  -2   3     3608.82     3882.58     45.62 o 
   1  -2   3     1036.99      910.74     13.29 o 
   2  -2   3     2391.06     2419.21     30.29 o 
   3  -2   3      493.08      483.81     12.11 o 
   4  -2   3      218.06      183.91      7.78 o 
   5  -2   3      264.88      279.64     20.17 o 
   6  -2   3      406.11      350.70     12.27 o 
   7  -2   3      833.51      837.73     30.39 o 
   8  -2   3      392.68      381.25     18.50 o 
   9  -2   3      843.39      854.49     28.46 o 
  10  -2   3      119.15      123.92     12.79 o 
  11  -2   3      136.00      130.65     39.34 o 
  12  -2   3      207.38      241.40     18.21 o 
  13  -2   3       11.28        4.77      8.90 o 
 -13  -1   3        9.17       17.45     22.89 o 
 -12  -1   3      135.65      106.35     71.38 o 
 -11  -1   3       50.38       57.08     10.08 o 
 -10  -1   3        1.29        5.29      6.03 o 
  -9  -1   3      884.62      861.87     26.31 o 
  -8  -1   3       52.83       55.50     12.14 o 
  -7  -1   3      716.62      767.46     59.08 o 
  -6  -1   3     3460.86     3181.48     44.70 o 
  -5  -1   3      137.23      154.74     10.51 o 
  -4  -1   3       23.23       18.60      4.86 o 
  -3  -1   3      418.83      492.25     12.59 o 
  -2  -1   3     6294.06     6324.16    155.50 o 
  -1  -1   3     8026.10     8542.47    128.49 o 
   0  -1   3     1208.34     1229.11     14.31 o 
   1  -1   3     5761.13     6141.44     72.98 o 
   2  -1   3      488.58      551.58     10.26 o 
   3  -1   3      997.97      915.79     90.91 o 
   4  -1   3     2014.01     1805.13     43.20 o 
   5  -1   3      374.05      383.04     12.86 o 
   6  -1   3       41.65       51.45      7.08 o 
   7  -1   3      490.41      469.35     25.39 o 
   8  -1   3      148.20      171.96     11.33 o 
   9  -1   3      374.25      370.88     26.97 o 
  10  -1   3      167.28      153.98     13.10 o 
  11  -1   3      309.50      306.47     18.00 o 
  12  -1   3      217.96      162.38    105.72 o 
  13  -1   3       73.81       37.14     34.69 o 
 -13   0   3        3.52        5.35      9.35 o 
 -12   0   3      339.38      332.70     18.22 o 
 -11   0   3      106.53      102.10     13.86 o 
 -10   0   3      172.74      182.78     14.36 o 
  -9   0   3        5.04        3.21      5.17 o 
  -8   0   3      811.65      770.69     18.53 o 
  -7   0   3      398.43      353.21     12.59 o 
  -6   0   3     1208.33     1107.37     18.53 o 
  -5   0   3      139.93      128.37      5.74 o 
  -4   0   3     1287.74     1148.72     16.93 o 
  -3   0   3       15.36       19.74      6.44 o 
  -2   0   3       46.12       47.85      3.42 o 
  -1   0   3     2079.35     2119.95     27.55 o 
   0   0   3    10860.86    11742.20    141.29 o 
   1   0   3       16.54       28.72      2.58 o 
   2   0   3     1177.70     1167.03     20.03 o 
   3   0   3     4508.07     4537.29     78.25 o 
   4   0   3     1107.74     1031.06     16.49 o 
   5   0   3      394.30      375.38     14.59 o 
   6   0   3     1491.20     1424.72     33.08 o 
   7   0   3      164.47      171.54     23.53 o 
   8   0   3      350.95      332.87     26.75 o 
   9   0   3      821.91      800.09     22.76 o 
  10   0   3      297.89      290.87     18.78 o 
  11   0   3      295.99      262.16     23.32 o 
  12   0   3      122.80      151.14     18.48 o 
  13   0   3        7.22       -1.32      8.98 o 
 -12   1   3      219.61      229.98     15.46 o 
 -11   1   3      592.51      569.23     23.67 o 
 -10   1   3        0.87        1.10      6.27 o 
  -9   1   3     1298.75     1189.26     25.57 o 
  -8   1   3      466.63      518.55     16.91 o 
  -7   1   3       21.96       31.39      6.15 o 
  -6   1   3       44.59       54.82     21.24 o 
  -5   1   3      551.03      501.53      9.54 o 
  -4   1   3      796.98      692.67     10.06 o 
  -3   1   3      934.02      861.18     23.89 o 
  -2   1   3       19.78       53.65      3.29 o 
  -1   1   3      161.33      141.34      3.24 o 
   0   1   3     5752.86     6109.14     45.77 o 
   1   1   3      335.09      311.69      3.79 o 
   2   1   3     1455.08     1371.69     15.88 o 
   3   1   3      191.17      220.20     12.45 o 
   4   1   3     5658.32     5382.37     69.59 o 
   5   1   3     1472.41     1410.66     39.05 o 
   6   1   3      547.91      521.09     13.50 o 
   7   1   3      495.04      436.98     20.17 o 
   8   1   3      113.13      105.05      9.70 o 
   9   1   3     1749.33     1698.96     40.33 o 
  10   1   3      134.58      127.68     12.34 o 
  11   1   3      693.64      627.53     24.53 o 
  12   1   3      366.79      347.75     31.86 o 
  13   1   3       20.34       13.00      9.71 o 
  14   1   3       61.07       34.54     29.04 o 
 -12   2   3      183.57      159.68     16.29 o 
 -11   2   3      211.47      216.04     41.70 o 
 -10   2   3      125.51       88.20      9.53 o 
  -9   2   3       19.64       23.48      7.46 o 
  -8   2   3       80.81       76.01      7.15 o 
  -7   2   3       75.75       92.98      6.60 o 
  -6   2   3      365.37      336.28     13.89 o 
  -5   2   3       29.30       22.71      3.38 o 
  -4   2   3     1560.61     1476.41     19.00 o 
  -3   2   3     2011.29     2079.02     21.09 o 
  -2   2   3     4889.39     4759.47     48.36 o 
  -1   2   3     8274.65     8430.17    287.61 o 
   0   2   3     1590.62     1579.61     26.06 o 
   1   2   3      458.46      475.61      4.48 o 
   2   2   3     2551.22     2547.19     90.63 o 
   3   2   3      574.64      481.24     10.37 o 
   4   2   3     3526.72     3297.72     64.52 o 
   5   2   3      712.44      672.69     25.11 o 
   6   2   3     3430.27     3499.80     66.38 o 
   7   2   3        4.63       21.27     13.30 o 
   8   2   3      194.74      227.75     12.22 o 
   9   2   3       28.13       27.59      9.49 o 
  10   2   3      819.09      787.83     39.98 o 
  11   2   3      352.30      317.23     42.84 o 
  12   2   3      221.08      230.12     20.97 o 
  13   2   3       47.94       53.73     15.25 o 
  14   2   3      141.40      150.63     21.66 o 
 -12   3   3       70.69      119.55     25.68 o 
 -11   3   3      117.34      135.91     11.58 o 
 -10   3   3       20.62       25.61      8.46 o 
  -9   3   3       36.15       37.94      7.85 o 
  -8   3   3        0.51       -2.00      4.97 o 
  -7   3   3      875.91      875.39     16.72 o 
  -6   3   3      160.52      143.71      6.46 o 
  -5   3   3      203.37      194.54     11.52 o 
  -4   3   3      411.19      364.51      6.65 o 
  -3   3   3     1859.66     1905.43     27.39 o 
  -2   3   3      417.95      477.66      6.22 o 
  -1   3   3    10289.81    11273.26    319.24 o 
   0   3   3     2576.50     2533.07     23.02 o 
   1   3   3      126.37      183.01      4.69 o 
   2   3   3     4301.98     4200.87     73.40 o 
   3   3   3     1682.95     1720.04     56.70 o 
   4   3   3     2540.39     2248.27     44.85 o 
   5   3   3       54.29       30.01      4.65 o 
   6   3   3     1529.76     1690.25     45.56 o 
   7   3   3      576.58      495.65     14.46 o 
   8   3   3      217.71      243.62     14.51 o 
   9   3   3      319.30      286.41     18.18 o 
  10   3   3       56.51       57.72     15.59 o 
  11   3   3        2.19       -1.32      6.32 o 
  12   3   3      690.03      696.59     37.91 o 
  13   3   3        7.15       19.13     10.42 o 
  14   3   3      100.97       89.41     25.49 o 
 -11   4   3      139.22      126.60     11.48 o 
 -10   4   3        2.61       10.88      7.12 o 
  -9   4   3       32.35       51.23     10.37 o 
  -8   4   3        1.44        0.93      5.44 o 
  -7   4   3       16.66       16.33      4.49 o 
  -6   4   3      309.82      325.38     10.01 o 
  -5   4   3      883.24      871.27     18.06 o 
  -4   4   3     1854.72     1797.49     22.72 o 
  -3   4   3     7437.91     7812.99     94.28 o 
  -2   4   3       11.63        9.17      1.51 o 
  -1   4   3        6.35        7.09      1.09 o 
   0   4   3      358.84      381.67      8.08 o 
   1   4   3     1100.38     1042.49     11.13 o 
   2   4   3      202.43      150.87      3.74 o 
   3   4   3       11.75       13.26      2.33 o 
   4   4   3     4088.19     4152.15     41.83 o 
   5   4   3     1362.11     1476.13     29.71 o 
   6   4   3     1839.39     1859.75     29.07 o 
   7   4   3     1502.67     1368.80     35.69 o 
   8   4   3        0.83        9.70      7.20 o 
   9   4   3     1607.05     1521.67     38.42 o 
  10   4   3     1162.41     1090.70     34.38 o 
  11   4   3      348.76      319.29     18.41 o 
  12   4   3      404.83      417.13     26.75 o 
  13   4   3      288.00      314.12     21.49 o 
  14   4   3      292.98      318.26     23.82 o 
 -11   5   3       56.69       63.19     15.57 o 
 -10   5   3       15.26       13.94      6.37 o 
  -9   5   3       19.80        6.30      5.01 o 
  -8   5   3        5.36       13.66      4.96 o 
  -7   5   3       65.84       47.34      5.61 o 
  -6   5   3     1337.69     1337.75     27.46 o 
  -5   5   3      148.41      165.51      5.92 o 
  -4   5   3        4.00       11.16      2.52 o 
  -3   5   3      961.36      943.67     11.06 o 
  -2   5   3        2.26       -2.24      3.39 o 
  -1   5   3     7244.98     7601.25     77.78 o 
   0   5   3      366.42      440.93      7.93 o 
   1   5   3       19.00       41.52      2.86 o 
   2   5   3       19.66        9.88      2.39 o 
   3   5   3      139.11      143.40      5.41 o 
   4   5   3      641.94      529.90      9.08 o 
   5   5   3      370.10      300.25     26.29 o 
   6   5   3     2063.36     2050.22     31.74 o 
   7   5   3     1876.63     1759.90     43.77 o 
   8   5   3       98.31       83.66     11.64 o 
   9   5   3      739.06      763.59     28.11 o 
  10   5   3     2060.04     1986.67     43.33 o 
  11   5   3        1.02        4.54      7.47 o 
  12   5   3      511.87      499.71     24.30 o 
  13   5   3      135.63      155.13     29.68 o 
  14   5   3       10.73       13.51     11.23 o 
 -10   6   3       61.32       66.38     10.87 o 
  -9   6   3       15.31        1.24      5.28 o 
  -8   6   3       49.27       57.53      6.73 o 
  -7   6   3      181.47      219.38      8.95 o 
  -6   6   3     1560.00     1575.83     26.95 o 
  -5   6   3      287.58      265.38     12.59 o 
  -4   6   3        4.81        0.47      3.32 o 
  -3   6   3      344.68      341.17     19.53 o 
  -2   6   3       47.82       71.47      6.62 o 
  -1   6   3     2651.48     2733.09     28.13 o 
   0   6   3        5.18        1.32      2.64 o 
   1   6   3      827.82     1063.13     54.72 o 
   2   6   3     1913.71     2288.35     33.16 o 
   3   6   3      173.20      202.99      6.44 o 
   4   6   3      207.41      141.01      5.64 o 
   5   6   3     1749.15     1711.34     19.92 o 
   6   6   3     2197.99     2238.44     28.67 o 
   7   6   3     5406.95     5206.61     80.96 o 
   8   6   3      737.93      727.24     58.87 o 
   9   6   3      184.84      184.92     13.71 o 
  10   6   3      767.37      748.10     25.30 o 
  11   6   3       26.84       21.39     11.17 o 
  12   6   3        5.06        8.31     14.09 o 
  13   6   3      225.23      255.95     44.63 o 
  14   6   3        0.67       -8.92     13.66 o 
  -9   7   3       39.91       34.53     11.48 o 
  -8   7   3       13.93       21.49      6.82 o 
  -7   7   3       53.99       43.03      5.81 o 
  -6   7   3      137.16      148.81      7.22 o 
  -5   7   3       59.40       64.83     15.31 o 
  -4   7   3       30.13       31.53      4.47 o 
  -3   7   3     1669.98     1733.01     21.26 o 
  -2   7   3        0.04        3.48      2.05 o 
  -1   7   3       33.51       24.06      2.96 o 
   0   7   3       23.54       46.25      4.28 o 
   1   7   3        7.70       14.91      4.09 o 
   2   7   3     1605.53     1502.27     17.74 o 
   3   7   3       37.12       37.68      5.72 o 
   4   7   3     2165.46     2093.79     24.20 o 
   5   7   3      792.90      830.17     14.39 o 
   6   7   3      690.66      711.00     13.97 o 
   7   7   3       94.75       76.17      6.97 o 
   8   7   3      982.95     1013.58     18.13 o 
   9   7   3       15.69       10.45      8.48 o 
  10   7   3      701.30      716.41     41.77 o 
  11   7   3       23.44       24.43     12.46 o 
  12   7   3       60.47       89.51     22.46 o 
  13   7   3      308.48      345.75     26.25 o 
  14   7   3       62.49       60.03     15.97 o 
  -8   8   3       62.86       37.62      8.30 o 
  -7   8   3       33.13       28.61      5.60 o 
  -6   8   3      246.22      257.81     21.39 o 
  -5   8   3        0.96        1.44      2.97 o 
  -4   8   3      498.90      509.42      9.86 o 
  -3   8   3       21.83       25.81      5.08 o 
  -2   8   3     1920.86     1901.70     23.75 o 
  -1   8   3      891.33      886.80     21.55 o 
   0   8   3      452.96      433.68     17.67 o 
   1   8   3      880.36      858.50     17.23 o 
   2   8   3       38.14       31.85      3.41 o 
   3   8   3     1265.78     1280.74     14.60 o 
   4   8   3      597.13      579.61     16.94 o 
   5   8   3     1969.27     1937.85     31.70 o 
   6   8   3       47.40       63.00      9.30 o 
   7   8   3     1381.67     1406.03     23.95 o 
   8   8   3     1490.87     1511.08     29.76 o 
   9   8   3        4.46        8.23     12.16 o 
  10   8   3      231.28      275.27     16.74 o 
  11   8   3      325.76      327.16     31.33 o 
  12   8   3      159.66      154.36     26.75 o 
  13   8   3       93.79       81.11     38.77 o 
  14   8   3       13.17       10.87     17.31 o 
  -8   9   3      149.18      165.51     30.61 o 
  -7   9   3        0.39        1.27      7.63 o 
  -6   9   3      159.10      181.23      8.38 o 
  -5   9   3      105.28      107.59      7.40 o 
  -4   9   3      269.42      286.82     10.76 o 
  -3   9   3      624.67      639.57     13.01 o 
  -2   9   3       34.46       20.64      3.48 o 
  -1   9   3      353.32      350.00     10.53 o 
   0   9   3      904.56      897.19     17.09 o 
   1   9   3        4.73        7.31      5.87 o 
   2   9   3      719.33      721.43     11.83 o 
   3   9   3       11.66       19.00      5.05 o 
   4   9   3      518.75      497.58      8.49 o 
   5   9   3      703.12      736.89     17.95 o 
   6   9   3      100.02      105.28      6.51 o 
   7   9   3      296.89      282.37     22.53 o 
   8   9   3      130.98      129.32     18.17 o 
   9   9   3      151.80      178.04     45.49 o 
  10   9   3     1366.11     1386.08     29.80 o 
  11   9   3       15.19       22.26      8.30 o 
  12   9   3      245.64      221.12     37.77 o 
  13   9   3      625.13      657.93     25.99 o 
  14   9   3        0.10      -10.05     10.05 o 
  -7  10   3        7.02       -4.72     14.88 o 
  -6  10   3       59.14       66.38     33.19 o 
  -5  10   3       32.57       18.43      5.46 o 
  -4  10   3       94.16      109.02      7.57 o 
  -3  10   3      384.11      396.27     13.32 o 
  -2  10   3      345.64      313.09     15.27 o 
  -1  10   3      260.46      254.42     17.31 o 
   0  10   3      248.16      264.22     12.93 o 
   1  10   3      690.49      709.41     25.89 o 
   2  10   3      773.47      773.10     13.50 o 
   3  10   3        5.92        7.92      5.14 o 
   4  10   3      466.11      443.08     10.73 o 
   5  10   3      836.98      814.77     14.47 o 
   6  10   3      423.09      448.38     12.40 o 
   7  10   3      946.85      962.80     20.71 o 
   8  10   3     1611.07     1617.71     53.36 o 
   9  10   3       48.28       67.79     10.27 o 
  10  10   3      853.15      840.35     39.91 o 
  11  10   3       90.22       96.91     11.73 o 
  12  10   3       63.54       58.95     13.65 o 
  13  10   3      430.32      449.54     21.10 o 
  -5  11   3       37.53       49.78     19.17 o 
  -4  11   3      639.75      672.49     17.30 o 
  -3  11   3      562.61      542.01     22.36 o 
  -2  11   3       46.63       52.80      9.90 o 
  -1  11   3      240.29      245.58     15.31 o 
   0  11   3        2.77        7.18      4.89 o 
   1  11   3       41.41       53.68      6.91 o 
   2  11   3      955.88      956.51     16.61 o 
   3  11   3      294.17      299.60     14.17 o 
   4  11   3      143.69      154.22     13.25 o 
   5  11   3      265.38      264.91     13.23 o 
   6  11   3       21.88       23.52     14.73 o 
   7  11   3      958.24     1035.99     35.00 o 
   8  11   3      722.28      737.89     25.54 o 
   9  11   3       34.42       32.88     10.09 o 
  10  11   3     1032.89     1010.88     58.51 o 
  11  11   3       66.34       58.96     13.52 o 
  12  11   3       88.40       96.28     26.18 o 
  13  11   3      376.62      393.68     42.63 o 
  -4  12   3       72.64       88.98     21.74 o 
  -3  12   3       85.23       91.63     22.32 o 
  -2  12   3      187.90      184.31     24.10 o 
  -1  12   3       12.01       18.76     13.02 o 
   0  12   3      430.35      435.56     17.52 o 
   1  12   3       67.97       55.02      6.17 o 
   2  12   3      185.09      198.51     11.23 o 
   3  12   3      142.07      140.87     10.85 o 
   4  12   3      475.88      467.59     25.81 o 
   5  12   3      359.70      414.01     16.92 o 
   6  12   3        4.69        7.05      8.13 o 
   7  12   3      657.23      693.61     24.57 o 
   8  12   3      784.81      766.67     17.96 o 
   9  12   3       13.34       14.64      5.02 o 
  10  12   3      274.82      271.37     31.90 o 
  11  12   3       12.67        2.57     13.88 o 
  12  12   3      223.72      223.16     34.48 o 
  -2  13   3       29.92       27.88      7.80 o 
  -1  13   3        6.14       12.18      8.87 o 
   0  13   3      166.13      115.06     28.04 o 
   1  13   3       13.92       20.23      6.03 o 
   2  13   3      134.18      150.93     15.95 o 
   3  13   3      119.89      138.10     12.39 o 
   4  13   3      232.45      205.52     16.24 o 
   5  13   3      530.51      526.53     20.65 o 
   6  13   3        0.29        8.44      8.67 o 
   7  13   3      257.35      281.80     18.35 o 
   8  13   3      789.26      829.56     30.75 o 
   9  13   3       33.64       34.50     12.47 o 
  10  13   3      400.57      450.50     27.65 o 
  11  13   3      250.59      319.48     45.78 o 
   0  14   3       37.19       35.71      7.04 o 
   1  14   3        7.32       13.66      7.94 o 
   2  14   3      195.55      187.46     10.93 o 
   3  14   3       58.49       60.99     10.66 o 
   4  14   3       71.67       49.50      7.61 o 
   5  14   3      261.30      310.14     17.46 o 
   6  14   3       46.01       53.67     17.09 o 
   7  14   3      492.59      545.08     25.43 o 
   8  14   3      351.99      378.90     23.43 o 
   9  14   3      324.48      358.48     24.84 o 
   3  15   3      261.58      302.12     16.09 o 
   4  15   3      168.35      166.01     22.78 o 
   5  15   3      552.39      598.42     50.14 o 
   6  15   3       97.13       97.49     14.07 o 
  -6 -13   4      168.98      162.08     20.57 o 
  -5 -13   4        0.60       -4.00      9.71 o 
  -4 -13   4       27.55       18.85     11.68 o 
  -3 -13   4        6.93       -4.86     13.16 o 
  -2 -13   4      153.72      149.35     25.32 o 
  -1 -13   4     1248.93     1229.69     56.79 o 
  -8 -12   4       89.90      103.29     27.18 o 
  -7 -12   4        1.44        8.15     15.02 o 
  -6 -12   4      139.00      146.07     18.24 o 
  -5 -12   4      108.21      147.83     21.18 o 
  -4 -12   4      282.54      242.05     27.61 o 
  -3 -12   4      717.08      708.98     40.34 o 
  -2 -12   4       26.19       26.89     15.16 o 
  -1 -12   4      746.12      800.10     42.49 o 
   0 -12   4      160.39       89.05     54.86 o 
   1 -12   4        1.51        5.13      6.45 o 
   2 -12   4      188.40      184.66     52.87 o 
  -9 -11   4       16.15        8.30     16.59 o 
  -8 -11   4      186.73      213.90     21.28 o 
  -6 -11   4      490.30      488.64     25.58 o 
  -5 -11   4        0.51       -9.10      9.10 o 
  -4 -11   4     1125.92     1119.97     71.38 o 
  -3 -11   4      183.10      211.29     37.05 o 
  -2 -11   4       31.16       14.99     13.80 o 
  -1 -11   4      289.94      298.90     12.09 o 
   0 -11   4      542.90      503.79     32.04 o 
   1 -11   4        3.61        0.45      4.47 o 
   2 -11   4       21.92       18.46      8.39 o 
   3 -11   4       23.93       15.60      6.94 o 
   4 -11   4        4.54        8.34     14.16 o 
 -10 -10   4      214.22      235.56     29.03 o 
  -9 -10   4      100.27      120.79     18.15 o 
  -8 -10   4        2.45       12.03     19.88 o 
  -7 -10   4      154.07      180.87     21.18 o 
  -6 -10   4      457.48      454.21     23.25 o 
  -5 -10   4      706.85      698.16     26.45 o 
  -4 -10   4      735.10      779.50     37.91 o 
  -3 -10   4      838.86      783.36     36.62 o 
  -2 -10   4       40.65       41.34      5.50 o 
  -1 -10   4      318.20      339.32     10.49 o 
   0 -10   4      337.55      299.73     10.36 o 
   1 -10   4       82.71       91.10      9.21 o 
   2 -10   4      114.55      111.48     12.44 o 
   3 -10   4       26.31       30.94      9.41 o 
   4 -10   4      730.02      710.46     44.42 o 
   5 -10   4       50.31       32.99     27.11 o 
   6 -10   4       20.68        9.64     14.66 o 
 -11  -9   4       86.75       94.81     22.44 o 
 -10  -9   4       71.87       88.84     16.93 o 
  -9  -9   4      118.34      135.29     20.57 o 
  -8  -9   4      661.29      662.28     44.15 o 
  -7  -9   4      230.35      235.18     18.10 o 
  -6  -9   4     1520.22     1568.22     39.65 o 
  -5  -9   4       15.30       32.69     11.74 o 
  -4  -9   4      378.09      386.96     25.89 o 
  -3  -9   4     1067.13     1058.60     39.48 o 
  -2  -9   4      203.79      196.02      5.23 o 
  -1  -9   4      206.54      210.99      7.87 o 
   0  -9   4      321.99      309.82      9.53 o 
   1  -9   4        0.70        4.94      6.17 o 
   2  -9   4      679.07      664.70     21.70 o 
   3  -9   4        7.00       -1.34      6.58 o 
   4  -9   4       42.72       28.68      8.90 o 
   5  -9   4      114.84      131.96     16.25 o 
   6  -9   4       39.43       28.36     25.54 o 
   7  -9   4      455.76      505.13     34.91 o 
 -12  -8   4        4.37       13.24     12.84 o 
 -11  -8   4      522.13      587.04     37.47 o 
 -10  -8   4      311.37      342.97     25.25 o 
  -9  -8   4      430.01      470.24     29.94 o 
  -8  -8   4      335.40      342.76     20.53 o 
  -7  -8   4      557.10      502.79     22.29 o 
  -6  -8   4       60.84       79.55     11.33 o 
  -5  -8   4     1864.16     1812.75     39.45 o 
  -4  -8   4     1379.30     1311.23     42.92 o 
  -3  -8   4     1908.16     1918.78     73.82 o 
  -2  -8   4     1021.44      999.30     42.13 o 
  -1  -8   4      497.72      473.78      9.10 o 
   0  -8   4     1074.72     1065.15     27.82 o 
   1  -8   4      278.87      282.67     13.86 o 
   2  -8   4      597.52      523.56     21.56 o 
   3  -8   4       30.84       48.46     14.06 o 
   4  -8   4       44.36       59.20      9.61 o 
   5  -8   4      437.84      402.89     18.46 o 
   6  -8   4      320.67      342.73     27.68 o 
   7  -8   4      632.48      618.10     30.22 o 
   8  -8   4      583.07      652.20     50.93 o 
 -12  -7   4        3.44        7.87     16.17 o 
 -11  -7   4      569.74      560.20     43.20 o 
 -10  -7   4        1.56        1.98      8.08 o 
  -9  -7   4      476.64      481.98     15.87 o 
  -8  -7   4      181.25      196.72     20.81 o 
  -7  -7   4       76.92       68.48     11.23 o 
  -6  -7   4     1049.13     1076.50     31.26 o 
  -5  -7   4        7.44       19.87      7.43 o 
  -4  -7   4      914.35      932.00     33.19 o 
  -3  -7   4     1239.83     1305.08     39.20 o 
  -2  -7   4        1.97        1.72      1.66 o 
  -1  -7   4      443.88      443.52     13.51 o 
   0  -7   4     4405.18     4429.77     71.11 o 
   1  -7   4      673.54      695.78     18.66 o 
   2  -7   4      673.52      653.42     29.83 o 
   3  -7   4       81.12       73.54     10.58 o 
   4  -7   4      765.98      799.81     22.00 o 
   5  -7   4     1721.22     1697.70     53.57 o 
   6  -7   4      176.81      176.31     13.54 o 
   7  -7   4     1199.69     1211.33     33.43 o 
   8  -7   4       86.30      103.77     13.90 o 
   9  -7   4        0.11        3.06      8.14 o 
 -12  -6   4       18.35       11.44     15.74 o 
 -11  -6   4      488.50      550.62     61.23 o 
 -10  -6   4       92.62      100.28     33.33 o 
  -9  -6   4      772.40      712.89     14.42 o 
  -8  -6   4      393.47      406.42     11.80 o 
  -7  -6   4      209.98      179.97      5.04 o 
  -6  -6   4     1887.51     1895.47     47.06 o 
  -5  -6   4     1783.32     1740.24     33.68 o 
  -4  -6   4      679.74      659.34     25.18 o 
  -3  -6   4     1375.40     1443.27     38.62 o 
  -2  -6   4      660.71      635.84     60.58 o 
  -1  -6   4      421.33      412.95     13.10 o 
   0  -6   4     1070.64      992.12     23.66 o 
   1  -6   4      423.92      468.32     13.96 o 
   2  -6   4      793.61      784.53     18.76 o 
   3  -6   4        4.73        9.29      8.30 o 
   4  -6   4     1019.91     1008.81     45.49 o 
   5  -6   4     1219.40     1282.01     28.60 o 
   6  -6   4       47.62       40.78      8.58 o 
   7  -6   4      613.24      638.65     22.96 o 
   8  -6   4      123.34      142.86     14.39 o 
   9  -6   4        5.28       14.36      9.35 o 
  10  -6   4       68.29       18.64     18.60 o 
 -13  -5   4      415.22      459.78     41.06 o 
 -12  -5   4        0.20       14.16     15.59 o 
 -11  -5   4      568.54      584.66     38.48 o 
 -10  -5   4       66.24       79.68     18.60 o 
  -9  -5   4      395.38      417.43     28.32 o 
  -8  -5   4       82.17       91.13     15.88 o 
  -7  -5   4       12.98        7.57      2.35 o 
  -6  -5   4       28.49       32.40      2.85 o 
  -5  -5   4      110.18      127.71     15.02 o 
  -4  -5   4      742.43      819.56     38.91 o 
  -3  -5   4     2027.69     1922.36     44.06 o 
  -2  -5   4      221.03      180.96     12.73 o 
  -1  -5   4      538.21      583.17     16.32 o 
   0  -5   4     1458.23     1391.37     29.11 o 
   1  -5   4      938.09     1058.76     19.87 o 
   2  -5   4     2545.06     2575.94     39.90 o 
   3  -5   4      482.28      490.61     17.31 o 
   4  -5   4     2467.57     2567.95     42.77 o 
   5  -5   4      945.23      919.02     26.21 o 
   6  -5   4      564.31      532.79     21.94 o 
   7  -5   4      401.94      402.49     17.54 o 
   8  -5   4      166.22      182.71     17.00 o 
   9  -5   4       27.65       25.22     15.62 o 
  10  -5   4      130.91       86.51     70.38 o 
  11  -5   4        2.95        4.55     14.16 o 
 -13  -4   4       41.33       48.35     32.76 o 
 -12  -4   4       80.61      101.28     35.62 o 
 -11  -4   4       90.09      117.59     21.46 o 
 -10  -4   4        1.27        1.43      9.73 o 
  -9  -4   4     1470.12     1531.39     51.79 o 
  -8  -4   4       39.97       39.05     12.30 o 
  -7  -4   4      267.73      254.35     18.74 o 
  -6  -4   4      771.05      787.51     27.90 o 
  -5  -4   4       35.83       21.79      2.59 o 
  -4  -4   4      523.88      545.04     19.17 o 
  -3  -4   4     2341.41     2250.81     46.49 o 
  -2  -4   4     1596.53     1711.64     36.05 o 
  -1  -4   4     4118.64     4686.79     63.93 o 
   0  -4   4     1761.11     1822.89     26.50 o 
   1  -4   4      990.06     1093.27     21.17 o 
   2  -4   4     1966.83     1849.64     28.02 o 
   3  -4   4      913.25      802.94     16.68 o 
   4  -4   4      171.40      157.70      9.08 o 
   5  -4   4      758.08      757.66     19.03 o 
   6  -4   4       15.22        2.21      5.25 o 
   7  -4   4       34.91       39.97      9.90 o 
   8  -4   4      548.98      577.28     27.82 o 
   9  -4   4        3.80        6.21      7.58 o 
  10  -4   4       94.59      129.45     14.67 o 
  11  -4   4       26.64        9.39      9.36 o 
 -13  -3   4      138.38      120.31     24.03 o 
 -12  -3   4       44.07       66.09     30.90 o 
 -11  -3   4      175.08      190.40     37.19 o 
 -10  -3   4       11.05        1.00      9.01 o 
  -9  -3   4      309.08      299.27     22.75 o 
  -8  -3   4        9.69       10.16     15.16 o 
  -7  -3   4     2088.97     2029.22     69.81 o 
  -6  -3   4     1262.20     1048.73     30.33 o 
  -5  -3   4     1950.78     1852.84     41.34 o 
  -4  -3   4     2808.78     3026.54     44.25 o 
  -3  -3   4    14225.37    16570.30    884.79 o 
  -2  -3   4     7670.72     8387.12    165.23 o 
  -1  -3   4     2416.11     2462.74     26.96 o 
   0  -3   4     7780.23     7914.40    108.67 o 
   1  -3   4       30.92       32.93      4.40 o 
   2  -3   4      133.11      155.97      6.98 o 
   3  -3   4      538.93      608.11     15.72 o 
   4  -3   4       99.75      141.36      8.12 o 
   5  -3   4      893.33      897.44     29.07 o 
   6  -3   4       26.60       19.95      6.45 o 
   7  -3   4       67.00       58.48     10.74 o 
   8  -3   4      653.26      711.15     22.49 o 
   9  -3   4        1.41        5.15      6.98 o 
  10  -3   4      227.17      279.91     19.96 o 
  11  -3   4       54.16       46.72     38.70 o 
  12  -3   4       64.56       45.29     38.34 o 
 -13  -2   4       33.20       31.33     16.59 o 
 -12  -2   4       27.02       29.76     15.02 o 
 -11  -2   4      485.07      580.08     51.64 o 
 -10  -2   4      540.50      522.15     45.78 o 
  -9  -2   4      218.40      213.29     19.31 o 
  -8  -2   4      358.05      345.48     21.17 o 
  -7  -2   4        4.79       -4.29     11.44 o 
  -6  -2   4     5269.14     5135.64    107.43 o 
  -5  -2   4     3754.98     3760.61     74.53 o 
  -4  -2   4      625.32      666.45      9.62 o 
  -3  -2   4     6241.33     6436.24     76.56 o 
  -2  -2   4     6439.77     6855.60    162.29 o 
  -1  -2   4       80.04       72.27      3.01 o 
   0  -2   4      479.68      605.36     10.72 o 
   1  -2   4       13.42       25.72      3.78 o 
   2  -2   4     1359.13     1262.83     18.76 o 
   3  -2   4     4799.03     4888.80    111.73 o 
   4  -2   4      112.60      128.60      7.38 o 
   5  -2   4       72.07       59.32      6.67 o 
   6  -2   4      593.70      653.56     26.05 o 
   7  -2   4     1772.33     1818.74     34.72 o 
   8  -2   4     2426.18     2512.44     69.10 o 
   9  -2   4        0.15        1.48      5.82 o 
  10  -2   4       96.46      100.38     12.64 o 
  11  -2   4       12.48       10.59     13.23 o 
  12  -2   4       30.84       16.63     16.67 o 
  13  -2   4       21.42        9.09     11.83 o 
 -12  -1   4        0.25       10.16     12.16 o 
 -11  -1   4       74.08       88.26     27.18 o 
 -10  -1   4      231.57      228.89     20.31 o 
  -9  -1   4       56.62       62.66     12.87 o 
  -8  -1   4     2776.17     2807.15     69.38 o 
  -7  -1   4       48.52       48.21      9.73 o 
  -6  -1   4     3606.98     3705.39     90.98 o 
  -5  -1   4     4939.60     4894.88     93.99 o 
  -4  -1   4        1.50       34.76      6.15 o 
  -3  -1   4    14819.99    15199.60    222.63 o 
  -2  -1   4     4920.82     4717.26     77.54 o 
  -1  -1   4     3087.32     3209.12     30.44 o 
   0  -1   4      403.83      388.27     10.28 o 
   1  -1   4     2357.73     2476.43     29.58 o 
   2  -1   4       81.48       70.54      5.96 o 
   3  -1   4      397.69      504.79     15.02 o 
   4  -1   4      671.02      695.65     24.25 o 
   5  -1   4     3828.31     4000.90     61.51 o 
   6  -1   4       70.11       92.41      7.94 o 
   7  -1   4     1392.75     1373.63     31.94 o 
   8  -1   4      655.80      652.09     23.41 o 
   9  -1   4       76.98       78.69     10.32 o 
  10  -1   4       86.24       87.50     11.68 o 
  11  -1   4      166.06      193.72     35.91 o 
  12  -1   4        0.18        1.93      7.49 o 
  13  -1   4      130.45       99.97     61.30 o 
 -12   0   4       48.24       46.92     24.18 o 
 -11   0   4       64.89       54.31      9.69 o 
 -10   0   4      403.33      397.05     16.65 o 
  -9   0   4      656.09      627.30     18.06 o 
  -8   0   4     2386.02     2314.92     39.16 o 
  -7   0   4      241.01      216.61      9.41 o 
  -6   0   4      702.37      675.80     32.76 o 
  -5   0   4     4425.98     4172.31     77.54 o 
  -4   0   4      369.44      311.14     10.30 o 
  -3   0   4      917.34     1017.58     12.89 o 
  -2   0   4     1068.04     1082.61     28.54 o 
  -1   0   4      522.69      556.98      9.62 o 
   0   0   4       24.02       31.02      3.08 o 
   1   0   4      434.78      528.28      8.94 o 
   2   0   4    11568.86    12426.91    179.07 o 
   3   0   4      298.48      287.32      8.51 o 
   4   0   4     2700.24     3010.83     44.02 o 
   5   0   4     1019.03      936.85     17.50 o 
   6   0   4     1706.23     1637.24     46.13 o 
   7   0   4     1517.02     1511.64     34.19 o 
   8   0   4     1711.01     1652.69     33.28 o 
   9   0   4       10.79       10.09      9.23 o 
  10   0   4       56.89       70.45     13.08 o 
  11   0   4      243.14      252.35     23.75 o 
  12   0   4       60.98       64.48     12.54 o 
  13   0   4       26.47       33.99     24.89 o 
 -12   1   4       33.80       31.88      9.26 o 
 -11   1   4      149.22      168.56     34.48 o 
 -10   1   4      897.05      791.31     31.81 o 
  -9   1   4      102.34       98.36      8.76 o 
  -8   1   4     2424.00     2291.11     38.01 o 
  -7   1   4      284.68      292.13     10.44 o 
  -6   1   4      874.08      846.22     15.17 o 
  -5   1   4       16.22       31.60      4.66 o 
  -4   1   4     1040.21     1110.35     32.90 o 
  -3   1   4     3952.53     3628.14     56.08 o 
  -2   1   4        3.98       15.09      3.36 o 
  -1   1   4     1798.73     1805.33     15.45 o 
   0   1   4      157.59      140.97      2.49 o 
   1   1   4    10476.14    11053.55    117.91 o 
   2   1   4    17623.71    18957.57    376.95 o 
   3   1   4        6.48       32.54      5.22 o 
   4   1   4      299.77      376.39     79.90 o 
   5   1   4     2531.56     2443.16     34.54 o 
   6   1   4     4097.12     4160.57     60.15 o 
   7   1   4     1690.56     1825.52     36.71 o 
   8   1   4     1628.28     1588.32     32.17 o 
   9   1   4     2152.53     2017.70     53.00 o 
  10   1   4       12.82       13.17      9.36 o 
  11   1   4       58.67       56.65     11.08 o 
  12   1   4      116.35       98.09     13.70 o 
  13   1   4       14.50       29.80     11.42 o 
  14   1   4       43.20       52.60     14.16 o 
 -12   2   4       23.29       24.78      8.54 o 
 -11   2   4      368.29      357.28     24.81 o 
 -10   2   4      171.95      136.35     10.54 o 
  -9   2   4      100.87       83.20      8.12 o 
  -8   2   4      181.64      191.11     11.22 o 
  -7   2   4      172.13      157.56      7.70 o 
  -6   2   4      401.05      378.45     10.89 o 
  -5   2   4     1415.39     1413.99     18.68 o 
  -4   2   4     1256.80     1225.79     19.67 o 
  -3   2   4     3697.49     3844.84     66.73 o 
  -2   2   4      128.79      111.55      7.22 o 
  -1   2   4      120.12      135.69      9.76 o 
   0   2   4    10583.19    11216.83    303.18 o 
   1   2   4    14031.24    15397.23    217.09 o 
   2   2   4    44256.98    50075.51    837.09 o 
   3   2   4     3721.28     4119.59     49.46 o 
   4   2   4      664.76      615.04     18.67 o 
   5   2   4       80.34       62.48      7.00 o 
   6   2   4     2114.87     1895.26     47.49 o 
   7   2   4      847.73      890.68     23.53 o 
   8   2   4        8.83       10.10      6.16 o 
   9   2   4      898.06      943.68     44.49 o 
  10   2   4      381.83      386.64     18.10 o 
  11   2   4       10.70        7.63      7.74 o 
  12   2   4        1.03       -7.76      8.45 o 
  13   2   4      247.37      261.75     27.82 o 
  14   2   4        2.11        8.51     10.22 o 
 -11   3   4        1.10        5.40      6.22 o 
 -10   3   4      101.42      100.26     11.13 o 
  -9   3   4       32.92       35.97      6.55 o 
  -8   3   4      793.91      752.97     19.19 o 
  -7   3   4       26.62       32.22      5.98 o 
  -6   3   4        3.82        4.39      3.01 o 
  -5   3   4     1334.55     1323.89     22.96 o 
  -4   3   4      142.61      171.89     32.90 o 
  -3   3   4      639.25      560.88      7.08 o 
  -2   3   4     4395.31     4222.85     35.54 o 
  -1   3   4     1733.54     1786.46     33.33 o 
   0   3   4       27.41       39.38      4.05 o 
   1   3   4      363.69      413.86      5.80 o 
   2   3   4      376.40      373.00      8.18 o 
   3   3   4     1514.13     1711.33     49.22 o 
   4   3   4     2912.87     2985.39    105.93 o 
   5   3   4     1434.88     1404.01     24.58 o 
   6   3   4     3792.13     3691.38     52.48 o 
   7   3   4      938.83      989.19     29.18 o 
   8   3   4       60.70       28.20      8.63 o 
   9   3   4       33.40       36.82      8.38 o 
  10   3   4      168.19      155.23     13.40 o 
  11   3   4      362.97      322.90     31.76 o 
  12   3   4       43.84       54.71     11.89 o 
  13   3   4       26.13       -0.34     11.58 o 
  14   3   4       32.62       42.05     13.30 o 
 -11   4   4       26.99       25.66      9.14 o 
 -10   4   4       15.81       16.30      6.22 o 
  -9   4   4       85.01       91.95      7.94 o 
  -8   4   4      184.07      181.40      8.63 o 
  -7   4   4      551.79      543.09     14.81 o 
  -6   4   4      111.18       92.25      6.17 o 
  -5   4   4      532.31      542.49     10.63 o 
  -4   4   4     1620.22     1535.15     24.75 o 
  -3   4   4     1026.06     1087.68     21.03 o 
  -2   4   4       73.50       38.41      1.39 o 
  -1   4   4      348.36      324.82      2.52 o 
   0   4   4      371.05      292.04      6.36 o 
   1   4   4      758.92      664.50     13.18 o 
   2   4   4      595.20      612.25      8.18 o 
   3   4   4      720.89      643.30      8.28 o 
   4   4   4      275.37      322.63     13.60 o 
   5   4   4      203.11      145.10      7.12 o 
   6   4   4      959.63      910.43     17.98 o 
   7   4   4      744.77      755.52     18.27 o 
   8   4   4      168.15      250.76     15.82 o 
   9   4   4      558.00      496.60     18.95 o 
  10   4   4       18.98       23.17     11.87 o 
  11   4   4      384.74      414.60     41.41 o 
  12   4   4       44.86       56.39     12.09 o 
  13   4   4       38.97       52.54     13.04 o 
  14   4   4      364.62      323.45     30.76 o 
 -10   5   4      243.79      264.81     12.64 o 
  -9   5   4        7.01       -0.07      3.54 o 
  -8   5   4       40.21       34.42      6.54 o 
  -7   5   4      315.10      325.11     14.23 o 
  -6   5   4       49.08       40.27      5.58 o 
  -5   5   4     3138.42     3105.72     46.42 o 
  -4   5   4      239.21      239.06     10.16 o 
  -3   5   4        9.29       18.51      1.73 o 
  -2   5   4     1506.61     1397.46     12.38 o 
  -1   5   4     3003.58     3140.52     32.86 o 
   0   5   4      646.51      645.05      5.70 o 
   1   5   4      299.41      246.06      6.03 o 
   2   5   4      151.15      137.33      5.87 o 
   3   5   4     1568.75     1461.57     15.96 o 
   4   5   4      427.99      414.56      8.40 o 
   5   5   4       44.34       18.37      4.32 o 
   6   5   4      190.78      129.52      7.70 o 
   7   5   4      319.86      344.42     12.75 o 
   8   5   4     1076.93     1001.60     23.91 o 
   9   5   4      698.05      721.34     22.32 o 
  10   5   4       46.34       41.77     13.16 o 
  11   5   4      681.01      681.62     25.61 o 
  12   5   4      408.12      427.18     27.49 o 
  13   5   4      171.42      171.49     17.94 o 
  14   5   4      200.68      245.96     26.73 o 
 -10   6   4      319.75      354.49     20.17 o 
  -9   6   4        0.76        2.88      4.40 o 
  -8   6   4      156.91      146.30      8.04 o 
  -7   6   4      511.98      506.66     13.73 o 
  -6   6   4       33.06       39.62      6.78 o 
  -5   6   4     3011.54     2961.53     43.24 o 
  -4   6   4       52.77       46.23      3.56 o 
  -3   6   4       89.66       96.28      4.79 o 
  -2   6   4      405.68      384.45      6.32 o 
  -1   6   4      196.88      224.25      7.37 o 
   0   6   4      412.27      388.16      8.30 o 
   1   6   4       66.95       50.14      2.93 o 
   2   6   4      111.58      134.40      4.23 o 
   3   6   4      550.40      422.44      9.00 o 
   4   6   4      159.81      147.59      5.44 o 
   5   6   4       37.34       28.93      4.83 o 
   6   6   4     2552.42     2554.87     32.49 o 
   7   6   4       99.32       98.30      8.74 o 
   8   6   4      661.15      644.12     20.46 o 
   9   6   4     2606.94     2658.58     50.71 o 
  10   6   4      311.60      302.70     23.60 o 
  11   6   4      765.53      760.67     34.40 o 
  12   6   4      281.21      291.48     20.56 o 
  13   6   4      106.21      108.74     19.90 o 
  14   6   4      206.28      212.83     35.19 o 
  -8   7   4       98.62       79.65      7.03 o 
  -7   7   4      289.55      293.95      9.56 o 
  -6   7   4      148.12      144.88      6.15 o 
  -5   7   4     1328.57     1312.90     20.94 o 
  -4   7   4        7.10        9.45      3.10 o 
  -3   7   4      183.81      178.12      5.80 o 
  -2   7   4     1212.86     1176.27     12.30 o 
  -1   7   4      739.43      823.49     13.30 o 
   0   7   4      121.02      118.11      6.14 o 
   1   7   4       86.62      120.00      5.57 o 
   2   7   4      278.92      344.19      5.99 o 
   3   7   4     1508.79     1404.82     19.21 o 
   4   7   4        1.80        5.64      2.89 o 
   5   7   4     1813.39     1822.35     26.62 o 
   6   7   4     2130.81     2131.00     26.58 o 
   7   7   4      222.98      246.77     11.41 o 
   8   7   4      165.93      152.61      8.68 o 
   9   7   4      496.00      546.05     20.25 o 
  10   7   4        3.43       -2.43      9.01 o 
  11   7   4      285.16      275.39     21.77 o 
  12   7   4      100.56      109.20     18.45 o 
  13   7   4       15.15       26.20     14.28 o 
  14   7   4        9.15       19.39     12.73 o 
  -8   8   4       27.54       20.74     17.60 o 
  -7   8   4      129.86      122.53     13.30 o 
  -6   8   4        9.87        0.94      2.71 o 
  -5   8   4      509.29      507.56     14.03 o 
  -4   8   4      683.52      679.20     10.86 o 
  -3   8   4      284.74      281.10      6.99 o 
  -2   8   4      268.50      248.39      5.36 o 
  -1   8   4        0.56        7.10      4.23 o 
   0   8   4        2.04        8.03      3.29 o 
   1   8   4      388.60      368.82      8.00 o 
   2   8   4        2.36        1.35      2.48 o 
   3   8   4       35.31       43.47      3.65 o 
   4   8   4      334.12      372.42     19.16 o 
   5   8   4       39.23       23.32      4.55 o 
   6   8   4     1352.78     1321.66     25.09 o 
   7   8   4       71.94       70.08      9.37 o 
   8   8   4     1027.03      979.00     23.14 o 
   9   8   4      294.90      306.24     12.04 o 
  10   8   4       56.42       66.16      8.84 o 
  11   8   4       49.85       32.78     18.30 o 
  12   8   4       66.65       74.78     17.13 o 
  13   8   4      591.00      641.16     32.40 o 
  14   8   4      341.51      421.96     59.44 o 
  -7   9   4       94.54      110.01     24.89 o 
  -6   9   4       41.03       33.57      5.62 o 
  -5   9   4        3.05        6.33      5.16 o 
  -4   9   4      537.06      524.55     22.70 o 
  -3   9   4       10.09       12.89      3.57 o 
  -2   9   4       50.80       48.62     16.24 o 
  -1   9   4      608.52      608.24     18.29 o 
   0   9   4       17.97       18.79      6.43 o 
   1   9   4      260.73      269.28      9.93 o 
   2   9   4      110.71      133.11      6.56 o 
   3   9   4     2089.59     2047.25     32.47 o 
   4   9   4      145.40      168.73     10.20 o 
   5   9   4      519.03      519.59     16.52 o 
   6   9   4     2102.43     2019.95     47.42 o 
   7   9   4      341.01      328.07     14.63 o 
   8   9   4      114.22      126.76      8.48 o 
   9   9   4      546.98      520.38     36.05 o 
  10   9   4       57.96       56.51      9.58 o 
  11   9   4      465.82      466.22     36.05 o 
  12   9   4      247.02      268.91     21.85 o 
  13   9   4       36.62       27.71     17.60 o 
  14   9   4      185.68      166.85     17.50 o 
  -6  10   4       33.91       20.17     16.88 o 
  -5  10   4       68.41       46.48     10.44 o 
  -4  10   4       21.85       18.97      7.36 o 
  -3  10   4       36.14       33.25      6.29 o 
  -2  10   4       29.46       28.19      7.24 o 
  -1  10   4       97.56       97.94      6.76 o 
   0  10   4      592.71      610.88     32.47 o 
   1  10   4     1465.43     1502.06     21.83 o 
   2  10   4      139.15      157.29      6.40 o 
   3  10   4      980.32     1010.98     22.33 o 
   4  10   4      374.97      377.13     30.19 o 
   5  10   4        0.79        5.62      4.33 o 
   6  10   4     2149.94     2131.50     49.50 o 
   7  10   4      367.21      378.27     16.02 o 
   8  10   4       99.76       86.63      9.66 o 
   9  10   4      152.40      142.91     12.80 o 
  10  10   4      122.45      123.31     11.44 o 
  11  10   4      220.67      253.58     15.95 o 
  12  10   4      257.17      272.90     17.88 o 
  13  10   4       94.82      104.27     27.39 o 
  -5  11   4        2.58       11.16     24.03 o 
  -4  11   4      173.96      144.77     23.60 o 
  -3  11   4        6.75        9.23      5.94 o 
  -2  11   4      582.58      558.85     22.53 o 
  -1  11   4       83.24       73.95     12.59 o 
   0  11   4      159.44      146.02      8.53 o 
   1  11   4      759.51      765.80     15.46 o 
   2  11   4       29.62       40.44      9.70 o 
   3  11   4      694.93      691.18     15.41 o 
   4  11   4      194.39      199.56     19.32 o 
   5  11   4      822.20      780.63     45.79 o 
   6  11   4     1015.19     1070.22     22.38 o 
   7  11   4      190.02      207.94     13.56 o 
   8  11   4        4.88       10.84     10.94 o 
   9  11   4       16.49       27.66      6.35 o 
  10  11   4      460.33      447.76     18.17 o 
  11  11   4      514.96      467.06     46.42 o 
  12  11   4       57.14       47.82      9.34 o 
  13  11   4       51.11       98.85     27.18 o 
  -4  12   4      159.19      136.76     25.32 o 
  -3  12   4        8.46       -7.58     20.89 o 
  -2  12   4      139.03      155.01     10.13 o 
  -1  12   4      408.13      416.16     18.78 o 
   0  12   4       79.98       79.23      7.67 o 
   1  12   4      281.56      275.06     11.07 o 
   2  12   4       47.10       47.42      6.23 o 
   3  12   4       13.88       20.75      5.67 o 
   4  12   4      338.27      348.32     12.52 o 
   5  12   4      172.52      169.98     14.29 o 
   6  12   4      772.80      780.52     27.95 o 
   7  12   4      180.60      201.18     10.12 o 
   8  12   4       53.08       59.21      8.10 o 
   9  12   4      111.28      110.65     19.74 o 
  10  12   4      109.91       86.69     10.01 o 
  11  12   4      471.90      486.67     40.91 o 
  12  12   4      102.59       73.39     24.75 o 
  -2  13   4      190.59      136.62     36.62 o 
  -1  13   4      198.00      182.67     10.93 o 
   0  13   4        8.19        2.31      4.51 o 
   1  13   4        2.78        1.23      3.92 o 
   2  13   4       20.34       16.00      5.95 o 
   3  13   4      227.74      270.39     13.90 o 
   4  13   4      632.28      642.28     18.82 o 
   5  13   4       51.44       45.55      7.57 o 
   6  13   4      408.41      436.12     22.89 o 
   7  13   4      433.35      464.09     21.22 o 
   8  13   4      236.90      244.22     18.08 o 
   9  13   4      247.27      250.99     14.35 o 
  10  13   4       23.24       28.68     15.00 o 
  11  13   4      477.69      426.90    258.78 o 
   0  14   4       16.88       14.05      6.54 o 
   1  14   4       82.65       82.14      9.18 o 
   2  14   4       28.31       30.30      6.54 o 
   3  14   4      201.95      205.51     14.26 o 
   4  14   4      239.99      254.25     12.00 o 
   5  14   4        0.04       -4.60      5.52 o 
   6  14   4      214.97      222.25     19.08 o 
   7  14   4       96.28       99.85     19.53 o 
   8  14   4      456.59      533.89     26.00 o 
   9  14   4      479.19      518.73     27.97 o 
  10  14   4        1.38        4.41     10.06 o 
   3  15   4       75.83       59.03      8.56 o 
   4  15   4      674.68      686.47     33.51 o 
   5  15   4        1.33       10.40      6.20 o 
   6  15   4      376.72      403.26     25.75 o 
   7  15   4      112.68       90.96     14.22 o 
  -6 -12   5        0.03       -1.70     12.23 o 
  -5 -12   5       14.89       13.73     11.13 o 
  -4 -12   5      277.55      237.61     46.78 o 
  -3 -12   5        1.95       14.02     14.73 o 
  -2 -12   5      343.13      337.89     31.61 o 
  -1 -12   5       21.90       31.19     16.88 o 
   0 -12   5      139.36       10.16     14.02 o 
   1 -12   5      193.60      156.65     81.90 o 
   2 -12   5        4.07        6.12      6.91 o 
  -9 -11   5      110.25      112.43     20.31 o 
  -8 -11   5       93.97       60.08     23.32 o 
  -7 -11   5       69.09       72.14     22.67 o 
  -5 -11   5      425.07      418.72     36.48 o 
  -4 -11   5      599.83      604.55     38.48 o 
  -3 -11   5      168.90      145.77     22.32 o 
  -2 -11   5      347.63      300.99     27.90 o 
  -1 -11   5        3.95        8.23      5.96 o 
   0 -11   5      242.59      242.39     27.47 o 
   1 -11   5       17.73       15.24      9.35 o 
   2 -11   5        1.91        7.53      7.00 o 
   3 -11   5       16.38        3.55      8.13 o 
   4 -11   5        7.10        8.85     11.28 o 
 -10 -10   5       86.66       79.08     18.38 o 
  -9 -10   5      122.59      124.47     20.31 o 
  -8 -10   5       40.29       21.94     12.43 o 
  -7 -10   5       79.18       90.12     15.38 o 
  -6 -10   5        0.47       -6.84     10.97 o 
  -5 -10   5      507.72      514.09     28.98 o 
  -4 -10   5      652.38      645.60     36.76 o 
  -3 -10   5      123.70      140.91     20.46 o 
  -2 -10   5      614.96      586.15     43.13 o 
  -1 -10   5      155.53      161.34     10.32 o 
   0 -10   5      187.92      184.59      8.81 o 
   1 -10   5      124.64      137.16     17.02 o 
   2 -10   5        1.47       -7.04     15.66 o 
   3 -10   5      207.37      185.07    116.37 o 
   4 -10   5      135.20      118.46     82.54 o 
   5 -10   5       97.51       32.84     28.68 o 
 -11  -9   5       30.67       35.99     15.61 o 
 -10  -9   5       62.13       65.45     16.43 o 
  -9  -9   5       41.92       51.66     14.31 o 
  -8  -9   5      244.64      307.47     23.75 o 
  -7  -9   5     1468.77     1399.77     47.02 o 
  -6  -9   5       39.15       39.59     13.47 o 
  -5  -9   5      515.80      539.46     32.47 o 
  -4  -9   5       93.58      115.44     18.17 o 
  -3  -9   5       33.01       35.76     13.45 o 
  -2  -9   5      554.22      512.24     49.71 o 
  -1  -9   5        1.52        3.23      2.73 o 
   0  -9   5      172.49      161.65      7.52 o 
   1  -9   5      131.41      158.32     13.40 o 
   2  -9   5       64.53       59.88     10.57 o 
   3  -9   5      214.36      233.69     28.75 o 
   4  -9   5       52.80       51.60     10.82 o 
   5  -9   5       83.82       46.99     35.91 o 
   6  -9   5      420.29      488.99     44.06 o 
   7  -9   5      123.91       36.78     35.55 o 
 -11  -8   5        3.50        7.28     13.60 o 
 -10  -8   5      228.75      235.27     31.19 o 
  -9  -8   5      145.06      159.51     21.34 o 
  -8  -8   5      209.50      243.25     30.09 o 
  -7  -8   5      583.52      544.58     28.49 o 
  -6  -8   5      479.99      445.46     32.41 o 
  -5  -8   5      238.04      276.09     23.60 o 
  -4  -8   5      885.38      924.27     37.91 o 
  -3  -8   5        6.44        7.44      9.58 o 
  -2  -8   5     2020.81     2065.41     59.08 o 
  -1  -8   5      317.30      296.51     11.78 o 
   0  -8   5       27.36       31.73     12.23 o 
   1  -8   5      579.97      555.21     19.47 o 
   2  -8   5      217.88      212.84     16.42 o 
   3  -8   5      308.77      318.09     19.47 o 
   4  -8   5       64.86       74.66     10.87 o 
   5  -8   5        9.04       12.58      9.75 o 
   6  -8   5        3.97        4.48     12.30 o 
   7  -8   5       36.41       16.35     15.93 o 
   8  -8   5       13.78       14.22     13.36 o 
 -12  -7   5        6.48        9.86     13.76 o 
 -11  -7   5       55.31       42.83     14.11 o 
 -10  -7   5     1342.01     1437.36     59.87 o 
  -9  -7   5       89.58       96.64     17.59 o 
  -8  -7   5       30.24       23.67     13.02 o 
  -7  -7   5     1648.20     1670.72     40.05 o 
  -6  -7   5      115.58       99.08     11.98 o 
  -5  -7   5       72.46       80.54     10.57 o 
  -4  -7   5       91.29       93.70     24.18 o 
  -3  -7   5     1797.40     1813.93     71.96 o 
  -2  -7   5      825.34      826.42     46.21 o 
  -1  -7   5      240.52      238.53     12.74 o 
   0  -7   5      909.78      875.56     22.61 o 
   1  -7   5      530.24      556.52     21.53 o 
   2  -7   5      160.50      155.47     24.10 o 
   3  -7   5      351.15      390.96     15.93 o 
   4  -7   5       61.58       61.54     12.30 o 
   5  -7   5       26.24       32.40     10.55 o 
   6  -7   5      484.93      518.27     21.43 o 
   7  -7   5        7.69       15.84     14.51 o 
   8  -7   5      159.30      179.61    106.65 o 
   9  -7   5       12.46       10.24     10.80 o 
 -12  -6   5      333.43      398.83     38.91 o 
 -11  -6   5       12.23        3.52      9.14 o 
 -10  -6   5      463.76      482.21     15.26 o 
  -9  -6   5      667.98      654.03     36.99 o 
  -8  -6   5        3.64        5.42      2.87 o 
  -7  -6   5      113.77       95.50     11.53 o 
  -6  -6   5       38.06       37.41      8.65 o 
  -5  -6   5        5.91       16.27      6.93 o 
  -4  -6   5     2991.21     2903.43     70.24 o 
  -3  -6   5       30.65       31.61     10.01 o 
  -2  -6   5      654.47      658.76     25.18 o 
  -1  -6   5      331.56      340.67     19.60 o 
   0  -6   5        3.08      180.96     26.89 o 
   1  -6   5      267.10      245.20     11.78 o 
   2  -6   5      144.14      157.43     10.47 o 
   3  -6   5      841.74      814.51     21.04 o 
   4  -6   5       74.13       66.81      9.13 o 
   5  -6   5      318.18      314.21     18.68 o 
   6  -6   5        9.06       15.26      7.73 o 
   7  -6   5      733.86      762.63     39.07 o 
   8  -6   5       99.20       92.81     13.35 o 
   9  -6   5      388.28      400.06     23.59 o 
  10  -6   5        2.85       -0.83      7.88 o 
 -12  -5   5      124.82      137.90     26.32 o 
 -11  -5   5       20.74       25.42     23.68 o 
 -10  -5   5       66.78       78.08      9.23 o 
  -9  -5   5      175.93      154.13     23.75 o 
  -8  -5   5        3.53        9.05      4.29 o 
  -7  -5   5      935.82      941.37     21.43 o 
  -6  -5   5       45.96       57.99     10.61 o 
  -5  -5   5      850.42      893.72     21.59 o 
  -4  -5   5      667.67      735.30     25.61 o 
  -3  -5   5     1940.74     2028.22     48.07 o 
  -1  -5   5      102.45       69.01      6.98 o 
   0  -5   5     1824.45     1861.90     34.85 o 
   1  -5   5      616.19      562.99     17.68 o 
   2  -5   5      204.93      215.15     10.41 o 
   3  -5   5     2099.77     2127.82     36.97 o 
   4  -5   5      501.57      471.48     27.47 o 
   5  -5   5       69.27       82.84     11.82 o 
   6  -5   5      920.36      919.03     29.13 o 
   7  -5   5      787.54      850.31     30.96 o 
   8  -5   5       15.81       27.03      9.46 o 
   9  -5   5       37.40       68.82     20.10 o 
  10  -5   5      158.35      137.60     93.99 o 
  11  -5   5       43.63       35.49     32.69 o 
 -12  -4   5       66.11       72.53     20.89 o 
 -11  -4   5       19.17       36.19     26.47 o 
 -10  -4   5      123.32      156.79     34.76 o 
  -9  -4   5      273.27      257.50     36.76 o 
  -8  -4   5       95.72       86.46     13.30 o 
  -7  -4   5      362.23      352.36      8.64 o 
  -6  -4   5        5.81       11.74      3.40 o 
  -5  -4   5     1444.31     1663.56     45.02 o 
  -4  -4   5     2960.63     3094.12     82.40 o 
  -3  -4   5      288.85      287.40     14.45 o 
  -2  -4   5        7.32       23.03      7.30 o 
  -1  -4   5      227.08      271.42     11.46 o 
   0  -4   5     1304.28     1325.19     22.00 o 
   1  -4   5     3555.80     3618.32     51.44 o 
   2  -4   5      386.01      326.96     13.18 o 
   3  -4   5       10.59        7.26      4.75 o 
   4  -4   5      649.48      656.98     17.49 o 
   5  -4   5       54.32       58.50      9.92 o 
   6  -4   5      217.56      236.93     13.63 o 
   7  -4   5       84.65       77.24     10.41 o 
   8  -4   5       24.89       10.53      7.63 o 
   9  -4   5      775.27      807.78     28.37 o 
  10  -4   5       18.34       16.06     16.02 o 
  11  -4   5        1.31        6.97      9.26 o 
 -12  -3   5       62.60       76.25     20.03 o 
 -11  -3   5       13.55        7.44     12.02 o 
 -10  -3   5       64.06       57.51     15.88 o 
  -9  -3   5      209.33      230.46     21.03 o 
  -8  -3   5        3.38       19.60     10.44 o 
  -7  -3   5      773.03      734.41     14.90 o 
  -6  -3   5     2397.22     2399.08     35.87 o 
  -5  -3   5       93.62       94.59     16.23 o 
  -4  -3   5      734.20      594.12      8.73 o 
  -3  -3   5      136.57      173.83      5.65 o 
  -2  -3   5     3177.56     3267.21     75.96 o 
  -1  -3   5      760.94      661.52     23.17 o 
   0  -3   5      182.54      199.86      7.74 o 
   1  -3   5     3421.15     3434.51     46.53 o 
   2  -3   5        3.77       10.77      5.07 o 
   3  -3   5      335.85      288.09     11.44 o 
   4  -3   5     1132.27     1172.80     22.55 o 
   5  -3   5       33.01       50.93      9.44 o 
   6  -3   5      633.30      600.76     22.09 o 
   7  -3   5       54.41       49.43     10.78 o 
   8  -3   5     1419.22     1428.49     39.23 o 
   9  -3   5      601.40      617.86     23.26 o 
  10  -3   5      175.79      189.37     26.94 o 
  11  -3   5       13.14        7.58     14.72 o 
  12  -3   5       71.57       29.16     28.11 o 
 -12  -2   5       10.17       24.18     14.88 o 
 -11  -2   5      374.40      391.83     29.90 o 
 -10  -2   5      142.55      152.78     19.46 o 
  -9  -2   5      696.58      697.82     31.47 o 
  -8  -2   5      500.38      499.69     24.75 o 
  -7  -2   5      793.88      735.01     27.04 o 
  -6  -2   5     1103.55     1011.54     41.77 o 
  -5  -2   5     2651.44     2794.99     39.21 o 
  -4  -2   5      393.85      316.80      7.03 o 
  -3  -2   5        5.52       25.51      3.41 o 
  -2  -2   5      801.28      809.03     24.75 o 
  -1  -2   5     2530.41     2606.59     25.86 o 
   0  -2   5       15.56       21.17      8.87 o 
   1  -2   5      189.93      142.47      6.22 o 
   2  -2   5     4354.26     4273.65     60.51 o 
   3  -2   5      537.22      631.78     14.81 o 
   4  -2   5      441.14      426.41     13.73 o 
   5  -2   5       32.99       35.86      7.63 o 
   6  -2   5      401.90      380.60     14.44 o 
   7  -2   5      634.11      627.66     19.46 o 
   8  -2   5      266.23      283.35     18.64 o 
   9  -2   5      787.78      796.48     29.90 o 
  10  -2   5       28.85       18.78     11.31 o 
  11  -2   5      295.47      298.63     23.59 o 
  12  -2   5      193.17      122.56    106.00 o 
  13  -2   5        0.04       -7.99     12.40 o 
 -12  -1   5      221.69      257.07     26.04 o 
 -11  -1   5       54.78       44.20     14.59 o 
 -10  -1   5      220.14      205.85     20.31 o 
  -9  -1   5      174.42      184.68     17.60 o 
  -8  -1   5        9.20       10.73      8.58 o 
  -7  -1   5      887.88      863.05     28.18 o 
  -6  -1   5      678.25      668.21     21.89 o 
  -5  -1   5       30.75       32.59      4.09 o 
  -4  -1   5     2848.80     2800.19     37.17 o 
  -3  -1   5      241.85      268.88     21.03 o 
  -2  -1   5      110.70      155.57     29.76 o 
  -1  -1   5       38.83       53.71      2.07 o 
   0  -1   5      775.60      809.55     11.83 o 
   1  -1   5     1142.32     1159.53     18.58 o 
   2  -1   5     1968.66     2057.26     27.41 o 
   3  -1   5      756.78      774.55     16.91 o 
   4  -1   5      210.19      196.50      8.44 o 
   5  -1   5        2.75        8.04      5.71 o 
   6  -1   5     1104.23     1038.11     22.24 o 
   7  -1   5     1167.16     1128.84     39.05 o 
   8  -1   5      303.04      323.58     15.52 o 
   9  -1   5      324.85      315.31     16.59 o 
  10  -1   5       64.76       74.48     16.45 o 
  11  -1   5       92.53       91.09     16.33 o 
  12  -1   5      551.41      537.94     31.14 o 
  13  -1   5        3.36       -0.53      7.88 o 
 -12   0   5        4.05       -0.86      9.30 o 
 -11   0   5      120.86      101.14     16.88 o 
 -10   0   5      147.75       94.99     25.03 o 
  -9   0   5       14.22       18.17      9.44 o 
  -8   0   5      235.63      258.50     17.17 o 
  -7   0   5      193.17      226.45     23.03 o 
  -6   0   5      451.91      437.60     16.59 o 
  -5   0   5      455.50      492.39     15.45 o 
  -4   0   5      502.59      394.50     21.82 o 
  -3   0   5      100.94      112.60      4.04 o 
  -2   0   5      230.97      198.17      5.58 o 
  -1   0   5      777.14      854.35     20.59 o 
   0   0   5        4.77        5.84      1.59 o 
   1   0   5       72.83      136.80      4.15 o 
   2   0   5     1140.61     1071.64     15.62 o 
   3   0   5      384.64      370.48     19.88 o 
   4   0   5     4659.97     4687.11    132.68 o 
   5   0   5      669.05      645.53     19.17 o 
   6   0   5        8.21       17.90      9.45 o 
   7   0   5      985.55      955.91     26.28 o 
   8   0   5       49.73       76.76     11.76 o 
   9   0   5      779.68      779.89     23.92 o 
  10   0   5      697.75      666.71     50.64 o 
  11   0   5       28.55       20.37      9.41 o 
  12   0   5      322.15      291.36     32.06 o 
  13   0   5      102.41       97.21     15.73 o 
 -12   1   5       82.25      128.75     30.04 o 
 -11   1   5       23.74       16.74     11.16 o 
 -10   1   5      235.78      259.79     19.74 o 
  -9   1   5      759.61      741.45     28.90 o 
  -8   1   5        4.65       -5.87      7.01 o 
  -7   1   5     1811.33     1773.44     42.49 o 
  -6   1   5     1774.52     1746.69     37.77 o 
  -5   1   5       24.85       22.60      5.44 o 
  -4   1   5       54.79       22.98      3.51 o 
  -3   1   5     1042.77     1007.45     14.52 o 
  -2   1   5     1558.54     1534.77     17.28 o 
  -1   1   5     2247.43     2157.17     20.20 o 
   0   1   5      527.19      487.40      5.68 o 
   1   1   5     8258.27     8961.63    113.63 o 
   2   1   5     3853.81     3812.27     49.21 o 
   3   1   5      725.78      780.54     13.65 o 
   4   1   5     9242.11     9030.21    156.36 o 
   5   1   5     6393.10     6499.22    104.21 o 
   6   1   5        2.15       -2.64      6.51 o 
   7   1   5     1011.55      972.76     26.11 o 
   8   1   5      616.10      583.62     18.92 o 
   9   1   5      547.45      545.76     19.98 o 
  10   1   5      309.68      325.23     17.30 o 
  11   1   5       18.96       30.11     11.89 o 
  12   1   5      384.98      458.08     28.01 o 
  13   1   5      245.95      212.80     19.41 o 
  14   1   5       70.58       84.07     16.59 o 
 -11   2   5      185.99      200.28     19.31 o 
 -10   2   5      360.47      356.17     20.53 o 
  -9   2   5      827.92      760.39     18.92 o 
  -8   2   5        0.45        5.66      4.28 o 
  -7   2   5        5.18       11.05      4.15 o 
  -6   2   5     1902.90     1825.76     28.38 o 
  -5   2   5       68.77       81.99      5.16 o 
  -4   2   5      386.80      289.53     12.37 o 
  -3   2   5     4679.15     4828.96    100.57 o 
  -2   2   5       11.20        6.35      1.45 o 
  -1   2   5      355.25      313.09      5.22 o 
   0   2   5      474.87      461.76      5.23 o 
   1   2   5     1517.46     1754.92     16.04 o 
   2   2   5    42198.19    48798.98    817.98 o 
   3   2   5     5742.55     6165.28     77.94 o 
   4   2   5      711.32      671.11     12.59 o 
   5   2   5       86.68      129.55      7.33 o 
   6   2   5       15.60       23.30      6.60 o 
   7   2   5     4556.01     4608.03     77.55 o 
   8   2   5      742.56      733.21     24.46 o 
   9   2   5      968.70      864.88     24.48 o 
  10   2   5      875.54      950.15     74.03 o 
  11   2   5      380.15      385.17     58.22 o 
  12   2   5      324.70      341.75     24.37 o 
  13   2   5      464.69      412.05     31.76 o 
  14   2   5      346.11      287.57     33.83 o 
 -11   3   5      287.93      308.05     15.12 o 
 -10   3   5      105.87      105.83     12.30 o 
  -9   3   5      629.01      664.18     25.00 o 
  -8   3   5       39.24       43.46      5.84 o 
  -7   3   5       43.58       37.05      5.63 o 
  -6   3   5      143.51      153.39      6.03 o 
  -5   3   5        2.09        5.11      2.90 o 
  -4   3   5       88.19       59.38      2.83 o 
  -3   3   5     2410.59     2636.66     36.62 o 
  -2   3   5      437.57      485.50     33.47 o 
  -1   3   5      646.18      554.54      3.29 o 
   0   3   5      505.61      533.94      5.20 o 
   1   3   5      100.71       90.01      2.13 o 
   2   3   5     3662.63     3732.90     38.36 o 
   3   3   5      870.04      862.94     10.67 o 
   4   3   5    10262.85     9965.12    139.13 o 
   5   3   5     2078.15     2053.93     29.33 o 
   6   3   5       84.86      144.67     16.09 o 
   7   3   5     1321.90     1223.21     44.20 o 
   8   3   5      541.88      505.85     36.05 o 
   9   3   5      674.10      634.05     20.97 o 
  10   3   5     1171.42     1141.93     75.96 o 
  11   3   5       42.18       28.55      9.81 o 
  12   3   5      365.05      381.13     36.05 o 
  13   3   5      139.24      124.00     22.39 o 
  14   3   5      700.64      771.56     57.01 o 
 -11   4   5      104.99       69.22     11.06 o 
 -10   4   5        0.10        2.27      5.65 o 
  -9   4   5        4.43        3.15      4.93 o 
  -8   4   5       49.47       50.67      8.94 o 
  -7   4   5       97.56      108.00     10.44 o 
  -6   4   5      774.01      787.48     12.69 o 
  -5   4   5       52.67       53.98      3.43 o 
  -4   4   5      518.09      564.79      7.77 o 
  -3   4   5      719.43      692.33      6.99 o 
  -2   4   5       26.70       24.90      1.13 o 
  -1   4   5     2567.98     2552.80     49.78 o 
   0   4   5      298.70      284.83      9.94 o 
   1   4   5      874.91      857.06      9.58 o 
   2   4   5      180.43      157.86      7.95 o 
   3   4   5        0.12        0.65      3.52 o 
   4   4   5     1487.41     1407.45     26.08 o 
   5   4   5      732.72      682.66     18.88 o 
   6   4   5       21.39       51.72      6.26 o 
   7   4   5     1726.77     1628.51     29.56 o 
   8   4   5      379.81      408.50     15.94 o 
   9   4   5     1249.32     1190.27     62.01 o 
  10   4   5      698.11      655.01     23.53 o 
  11   4   5      331.59      311.04     18.40 o 
  12   4   5      741.74      735.85     58.65 o 
  13   4   5      204.88      217.29     23.27 o 
  14   4   5      487.46      505.52     47.71 o 
 -10   5   5       33.59       30.08     10.01 o 
  -9   5   5       84.85       76.10     25.03 o 
  -8   5   5       40.50       30.34      5.98 o 
  -7   5   5       47.47       55.36      5.80 o 
  -6   5   5      145.60      149.13      8.44 o 
  -5   5   5      789.22      741.13      9.70 o 
  -4   5   5       33.64       31.19      3.26 o 
  -3   5   5      355.26      335.45      5.03 o 
  -2   5   5       32.25       30.59      2.30 o 
  -1   5   5     2504.29     2563.10     65.66 o 
   0   5   5        3.71       11.97      0.89 o 
   1   5   5      598.89      611.73      6.76 o 
   2   5   5     3708.59     3709.37     34.72 o 
   3   5   5      513.93      589.81     21.89 o 
   4   5   5     5475.27     5247.21     59.82 o 
   5   5   5     2159.49     2204.24     32.25 o 
   6   5   5       96.70      137.42      8.02 o 
   7   5   5     2482.33     2299.55     38.47 o 
   8   5   5     1232.80     1175.19     26.30 o 
   9   5   5      688.10      699.55     22.89 o 
  10   5   5      628.85      625.79     22.67 o 
  11   5   5       48.71       37.36     17.18 o 
  12   5   5      417.59      426.69     22.70 o 
  13   5   5      275.74      314.31     25.77 o 
  14   5   5       66.25       77.77     19.62 o 
 -10   6   5        9.44       16.59     17.88 o 
  -9   6   5       72.99       71.50     15.09 o 
  -8   6   5       28.44       29.43      5.59 o 
  -7   6   5      166.83      207.01     12.74 o 
  -6   6   5      909.74      936.60     17.80 o 
  -5   6   5      167.66      147.89      5.16 o 
  -4   6   5      908.67      933.25     18.82 o 
  -3   6   5     1088.71     1104.79     12.11 o 
  -2   6   5      690.73      765.48     18.45 o 
  -1   6   5     1220.17     1211.11      9.38 o 
   0   6   5      946.77      914.72     20.06 o 
   1   6   5      568.69      578.03     15.82 o 
   2   6   5     2031.94     2056.00     21.21 o 
   3   6   5     2818.38     2995.56     39.79 o 
   4   6   5      600.04      802.40     11.89 o 
   5   6   5     4564.01     4476.60     49.81 o 
   6   6   5      382.86      369.05     24.25 o 
   7   6   5     1446.27     1421.03     21.46 o 
   8   6   5     1365.03     1356.32     29.30 o 
   9   6   5      181.96      179.04     13.16 o 
  10   6   5     2572.25     2542.72     51.30 o 
  11   6   5      286.23      314.42     19.21 o 
  12   6   5        2.62        5.66     10.52 o 
  13   6   5      277.30      279.73     21.44 o 
  14   6   5      415.00      435.11     27.56 o 
  -9   7   5      782.47      931.85     58.22 o 
  -8   7   5       13.98       30.18     17.45 o 
  -7   7   5        0.82        4.24      4.61 o 
  -6   7   5      311.98      311.64      8.48 o 
  -5   7   5      595.12      538.27     16.16 o 
  -4   7   5      668.04      660.60      9.08 o 
  -3   7   5        8.94        9.19      1.49 o 
  -2   7   5      995.41      993.94     18.88 o 
  -1   7   5     1879.97     1976.94     26.58 o 
   0   7   5     3012.12     3044.21     29.37 o 
   1   7   5      336.47      405.79      9.66 o 
   2   7   5       38.68       16.65      2.94 o 
   3   7   5      670.03      745.74     24.24 o 
   4   7   5     1725.06     1685.74     20.35 o 
   5   7   5     2390.92     2378.25     35.06 o 
   6   7   5        4.76        7.46      3.55 o 
   7   7   5      558.95      561.32     20.12 o 
   8   7   5        5.08        8.49      5.02 o 
   9   7   5      928.51      900.85     26.13 o 
  10   7   5      530.86      535.68     25.45 o 
  11   7   5      470.02      504.92     45.35 o 
  12   7   5       99.13      105.05     24.60 o 
  13   7   5      271.75      259.68     26.05 o 
  14   7   5       53.90       76.62     16.43 o 
  -8   8   5       67.51       74.82     24.03 o 
  -7   8   5        1.65      -12.30     14.73 o 
  -6   8   5       76.51       64.09      8.56 o 
  -5   8   5      351.94      329.11     17.62 o 
  -4   8   5      101.58       98.91      4.19 o 
  -3   8   5      129.16      147.94      5.13 o 
  -2   8   5      337.59      351.36     18.74 o 
  -1   8   5        8.93        7.53      5.65 o 
   0   8   5     2030.39     2085.09     20.28 o 
   1   8   5      141.50      176.09      4.29 o 
   2   8   5      188.66      174.09      6.29 o 
   3   8   5       17.94       21.46      2.84 o 
   4   8   5     1256.28     1215.02     16.80 o 
   5   8   5     2330.08     2355.33     39.02 o 
   6   8   5      396.80      407.80     19.74 o 
   7   8   5     2089.03     2073.68     37.08 o 
   8   8   5      970.39      918.54     17.92 o 
   9   8   5      266.53      243.69     12.02 o 
  10   8   5     1298.49     1284.80     30.20 o 
  11   8   5        8.57        2.79      5.47 o 
  12   8   5       42.59       49.14     12.68 o 
  13   8   5      625.50      666.84     37.08 o 
  14   8   5        1.15       -2.49     18.31 o 
  -7   9   5        1.55       -3.43     14.02 o 
  -6   9   5      170.17      168.80     26.61 o 
  -5   9   5      103.03       72.97     12.51 o 
  -4   9   5        1.91        6.72      2.74 o 
  -3   9   5      917.87      957.16     31.61 o 
  -2   9   5      603.69      562.24     14.15 o 
  -1   9   5      351.47      332.73     15.38 o 
   0   9   5      895.02      900.58     13.97 o 
   1   9   5      848.45      887.51     11.57 o 
   2   9   5     1728.51     1749.49     20.67 o 
   3   9   5      459.81      447.58      9.78 o 
   4   9   5     1179.26     1159.14     16.63 o 
   5   9   5     2779.90     2800.05     42.34 o 
   6   9   5       45.01       41.24      7.72 o 
   7   9   5      444.96      441.46     16.74 o 
   8   9   5      812.04      872.60     20.83 o 
   9   9   5       49.66       36.99      7.43 o 
  10   9   5     1089.51     1067.39     22.70 o 
  11   9   5       60.62       65.64      8.81 o 
  12   9   5      530.56      541.15     43.27 o 
  13   9   5      292.35      333.91     17.48 o 
  14   9   5        2.41        3.15      7.62 o 
  -6  10   5       47.86       77.68     22.89 o 
  -5  10   5      294.24      327.02     50.78 o 
  -4  10   5       30.99       33.08      7.14 o 
  -3  10   5      260.77      262.28     16.09 o 
  -2  10   5      589.32      589.95     17.80 o 
  -1  10   5      154.53      156.16     19.74 o 
   0  10   5      718.96      720.80     27.30 o 
   1  10   5      240.54      241.93      7.47 o 
   2  10   5     1676.85     1710.66     23.48 o 
   3  10   5      300.74      326.76     20.47 o 
   4  10   5     1123.93     1165.34     24.51 o 
   5  10   5     1120.37     1124.62     24.92 o 
   6  10   5        2.06        6.97     10.16 o 
   7  10   5     1299.08     1233.02     51.07 o 
   8  10   5      735.37      720.42     24.82 o 
   9  10   5      691.68      683.77     36.34 o 
  10  10   5     1058.90     1060.32     51.86 o 
  11  10   5        5.98       13.46      8.08 o 
  12  10   5       53.30       59.58     10.82 o 
  13  10   5       43.01       50.69     18.39 o 
  -5  11   5      107.33      118.31     25.32 o 
  -4  11   5       23.38        6.44     13.16 o 
  -3  11   5      387.66      407.70     49.07 o 
  -2  11   5       16.99        8.74      6.72 o 
  -1  11   5      991.49      898.94     15.75 o 
   0  11   5       17.82       22.65      4.68 o 
   1  11   5       28.67       34.81      4.85 o 
   2  11   5     1475.13     1474.53     31.48 o 
   3  11   5      388.83      379.91      9.87 o 
   4  11   5     1516.92     1552.24     28.23 o 
   5  11   5        3.38        1.68      5.56 o 
   6  11   5      391.26      422.89     11.83 o 
   7  11   5      336.74      316.93     12.62 o 
   8  11   5      443.58      434.73     19.39 o 
   9  11   5      335.13      341.94     30.90 o 
  10  11   5      470.23      512.28     54.43 o 
  11  11   5       10.75       18.92     10.49 o 
  12  11   5       84.55       64.42     11.39 o 
  13  11   5       85.84       80.13     13.16 o 
  -4  12   5       80.28       90.55     37.62 o 
  -3  12   5      136.60      127.03     23.60 o 
  -2  12   5      172.30      181.68     23.75 o 
  -1  12   5      120.44       87.84      8.21 o 
   0  12   5      278.05      308.65     15.26 o 
   1  12   5       35.74       40.45      6.15 o 
   2  12   5      447.86      456.66     24.15 o 
   3  12   5      316.34      336.11     13.87 o 
   4  12   5      131.63      123.24     10.27 o 
   5  12   5        6.94        3.82      4.26 o 
   6  12   5       79.41       68.66      9.35 o 
   7  12   5     1517.69     1539.78     51.60 o 
   8  12   5      494.28      495.84     36.05 o 
   9  12   5       24.42       13.52      6.65 o 
  10  12   5       19.37       26.93      7.40 o 
  11  12   5       41.60       35.52     13.02 o 
  12  12   5      290.19      195.74     57.15 o 
  -2  13   5        5.72       -9.87     13.73 o 
  -1  13   5        3.99       -4.15     18.17 o 
   0  13   5       44.08       52.20      6.57 o 
   1  13   5       65.65       47.97      6.86 o 
   2  13   5      627.13      614.83     16.19 o 
   3  13   5      252.23      281.25     12.15 o 
   4  13   5       91.88       84.19      8.37 o 
   5  13   5      248.99      270.16     12.92 o 
   6  13   5        0.37       -1.61      5.71 o 
   7  13   5      316.01      325.63     17.90 o 
   8  13   5      374.65      389.81     20.00 o 
   9  13   5       20.44       34.21      7.25 o 
  10  13   5      375.74      378.48     53.50 o 
  11  13   5        2.62        5.72     24.03 o 
   0  14   5      398.68      405.13     49.50 o 
   1  14   5       61.32       30.87      6.97 o 
   2  14   5      237.52      273.20     15.81 o 
   3  14   5      200.50      207.02     13.56 o 
   4  14   5      304.58      297.73     36.86 o 
   5  14   5      514.51      499.11     55.29 o 
   6  14   5       15.01        9.66     12.73 o 
   7  14   5       16.59       23.26      9.66 o 
   8  14   5      470.36      469.52     28.26 o 
   9  14   5       10.89       14.82     10.46 o 
  10  14   5       80.24      103.51     17.09 o 
   2  15   5      214.63      235.59     15.58 o 
   3  15   5      139.07      149.52     23.37 o 
   4  15   5        0.09        4.44      5.50 o 
   5  15   5       61.63       77.10     16.99 o 
   6  15   5       46.33       56.66     16.24 o 
   7  15   5      150.91      163.28     19.50 o 
  -6 -12   6      529.64      365.07     62.51 o 
  -5 -12   6       67.76       85.06     17.24 o 
  -4 -12   6       48.73       42.77     19.88 o 
  -3 -12   6      244.66      190.69     28.90 o 
  -2 -12   6       31.89       -6.29     22.60 o 
  -1 -12   6      168.24      138.48     40.91 o 
   0 -12   6      219.29       -3.29     13.30 o 
  -8 -11   6      450.33      505.49     32.10 o 
  -7 -11   6       38.92       35.91     20.17 o 
  -6 -11   6      674.78      698.78     38.95 o 
  -5 -11   6       50.63       68.68     17.98 o 
  -4 -11   6      126.95      102.14     22.32 o 
  -3 -11   6       15.59       29.18     16.45 o 
  -2 -11   6        6.91        2.00     11.44 o 
  -1 -11   6      514.29      518.00     36.48 o 
   0 -11   6      183.24      183.97     25.18 o 
   1 -11   6       97.49       87.31     29.78 o 
   2 -11   6       23.02       14.68      7.44 o 
   3 -11   6        2.42        8.01      9.60 o 
  -9 -10   6       60.26       40.52     15.32 o 
  -8 -10   6      367.23      405.18     27.46 o 
  -7 -10   6       73.15       81.41     15.83 o 
  -6 -10   6      260.06      280.73     21.44 o 
  -5 -10   6        1.71       -2.86     11.59 o 
  -4 -10   6      129.63      140.48     22.75 o 
  -3 -10   6      749.12      735.30     61.37 o 
  -2 -10   6       14.45       20.74     22.17 o 
  -1 -10   6       32.15       37.60      9.23 o 
   0 -10   6      151.35      140.73      8.30 o 
   1 -10   6       21.25       24.02      6.65 o 
   2 -10   6      332.59      282.87     22.67 o 
   3 -10   6       73.04       43.64     40.13 o 
   4 -10   6      344.48      357.97     22.24 o 
   5 -10   6      122.38       93.74     68.95 o 
 -10  -9   6       69.48       81.11     17.65 o 
  -9  -9   6      303.01      325.96     25.02 o 
  -8  -9   6      178.93      198.76     20.23 o 
  -7  -9   6      208.70      212.72     19.21 o 
  -6  -9   6      488.26      491.10     24.12 o 
  -5  -9   6      197.13      214.29     39.20 o 
  -4  -9   6      678.59      661.20     36.05 o 
  -3  -9   6      492.05      500.26     31.04 o 
  -2  -9   6       11.20       28.61     13.45 o 
  -1  -9   6      498.82      477.01     37.77 o 
   0  -9   6      515.08      489.85     16.39 o 
   1  -9   6      235.87      232.65     16.39 o 
   2  -9   6      587.87      603.49     24.02 o 
   3  -9   6       53.79       68.86     19.37 o 
   4  -9   6      198.01      158.69    104.29 o 
   5  -9   6      177.62      100.20     87.62 o 
   6  -9   6       32.19       29.53     27.04 o 
 -11  -8   6       74.66       51.49     16.17 o 
 -10  -8   6       63.16       86.33     20.42 o 
  -9  -8   6       99.85      121.04     16.94 o 
  -8  -8   6      264.02      304.99     21.24 o 
  -7  -8   6      108.24      135.09     18.73 o 
  -6  -8   6     2084.23     1983.67     47.34 o 
  -5  -8   6      572.65      618.28     33.62 o 
  -4  -8   6       74.54       91.13     27.04 o 
  -3  -8   6     1579.10     1598.63     75.10 o 
  -2  -8   6        2.46       14.88     18.17 o 
  -1  -8   6      935.74      904.62     32.65 o 
   0  -8   6       61.37       62.71     10.22 o 
   1  -8   6       47.15       49.52     11.68 o 
   2  -8   6      221.18      191.88     16.87 o 
   3  -8   6       27.85       12.30      8.09 o 
   4  -8   6       25.33       34.98     12.04 o 
   5  -8   6      128.03      167.93     24.89 o 
   6  -8   6        5.36        1.20      7.23 o 
   7  -8   6       39.59       27.20     23.82 o 
   8  -8   6       18.62        7.62     11.76 o 
 -11  -7   6      128.38      130.54     22.91 o 
 -10  -7   6      300.68      362.52     29.39 o 
  -9  -7   6      546.50      543.99     31.37 o 
  -8  -7   6      135.49      176.76     26.81 o 
  -7  -7   6        4.93        2.36      9.03 o 
  -6  -7   6     1195.38     1284.93    115.09 o 
  -5  -7   6      181.48      238.61     21.74 o 
  -4  -7   6      130.32      144.06     17.88 o 
  -3  -7   6       13.15       25.03     11.16 o 
  -2  -7   6      340.08      293.83     21.32 o 
  -1  -7   6      654.18      646.75     20.84 o 
   0  -7   6      111.72       95.63     11.44 o 
   1  -7   6      211.53      241.41     16.55 o 
   2  -7   6      371.41      367.08     16.54 o 
   3  -7   6      107.18      104.11     11.33 o 
   4  -7   6       42.46       39.26     11.09 o 
   5  -7   6      220.84      210.37     17.88 o 
   6  -7   6        0.22       10.87     10.44 o 
   7  -7   6      582.83      633.83     26.76 o 
   8  -7   6      165.14       16.65     18.10 o 
   9  -7   6       65.27       37.64     36.69 o 
 -11  -6   6       55.81       54.66     14.56 o 
 -10  -6   6      306.43      326.26     22.30 o 
  -9  -6   6      218.04      245.71     26.32 o 
  -8  -6   6      428.26      460.37     21.59 o 
  -7  -6   6      210.24      254.26     36.05 o 
  -6  -6   6      415.39      430.59     18.35 o 
  -5  -6   6      545.79      565.49     27.32 o 
  -4  -6   6      523.04      516.85     39.34 o 
  -3  -6   6     2000.14     1942.82     71.96 o 
  -2  -6   6        1.51        0.86     11.02 o 
  -1  -6   6      493.96      527.39     19.97 o 
   0  -6   6      155.88      165.76     11.02 o 
   1  -6   6        8.79        3.94      5.51 o 
   2  -6   6      334.70      313.99     14.21 o 
   3  -6   6      250.33      257.27     16.09 o 
   4  -6   6      372.08      355.07     25.48 o 
   5  -6   6      858.29      886.78     26.04 o 
   6  -6   6       28.44       19.17      8.59 o 
   7  -6   6      107.61      128.16     25.61 o 
   8  -6   6      165.64       17.43     15.38 o 
   9  -6   6       22.81       16.83     21.10 o 
  10  -6   6       77.01       74.32     52.93 o 
 -12  -5   6        1.08       -1.00     10.48 o 
 -11  -5   6      289.08      313.93     26.51 o 
 -10  -5   6       10.51       10.44      4.82 o 
  -9  -5   6      290.73      309.14     12.89 o 
  -8  -5   6      445.29      468.67     19.75 o 
  -7  -5   6        9.33       19.00      3.58 o 
  -6  -5   6     1064.87     1083.57     26.90 o 
  -5  -5   6       19.48       15.65      6.57 o 
  -4  -5   6      335.60      299.56     18.88 o 
  -3  -5   6      409.96      444.18     21.17 o 
  -2  -5   6       67.19       79.40     11.59 o 
  -1  -5   6      887.18      864.86     22.96 o 
   0  -5   6     2790.42     2635.50     42.99 o 
   1  -5   6      104.28      104.88      8.90 o 
   2  -5   6       39.59       34.76     10.30 o 
   3  -5   6       23.38       22.75     10.94 o 
   4  -5   6      237.51      238.25     16.59 o 
   5  -5   6     1380.36     1435.73     32.49 o 
   6  -5   6        2.50       10.39      7.43 o 
   7  -5   6      215.79      210.93     15.72 o 
   8  -5   6        4.20       -1.00     16.02 o 
   9  -5   6        2.89        5.59     10.66 o 
  10  -5   6       88.16       88.24     60.58 o 
  11  -5   6       54.16       51.72     39.20 o 
 -12  -4   6        0.07       -8.15     14.31 o 
 -11  -4   6      221.23      253.31     13.91 o 
 -10  -4   6       40.45       42.56      8.23 o 
  -9  -4   6      731.23      707.60     17.23 o 
  -8  -4   6      324.95      352.23      9.50 o 
  -7  -4   6      446.96      413.04      8.89 o 
  -6  -4   6      478.30      461.09      8.06 o 
  -5  -4   6     1228.95     1166.95     20.28 o 
  -4  -4   6      238.06      291.83     16.31 o 
  -3  -4   6      732.83      709.69     23.75 o 
  -2  -4   6       24.88       22.39      1.54 o 
  -1  -4   6       65.08       97.88      9.27 o 
   0  -4   6      371.07      312.92     36.05 o 
   1  -4   6       91.72      106.33      7.94 o 
   2  -4   6      136.51      140.54      8.95 o 
   3  -4   6      101.93       82.19      8.24 o 
   4  -4   6      136.71      148.22     12.02 o 
   5  -4   6      995.90     1044.95     25.37 o 
   6  -4   6       24.69       35.99     10.09 o 
   7  -4   6        8.62       -4.84      7.82 o 
   8  -4   6      336.53      367.15     23.27 o 
   9  -4   6        2.99        0.57      7.30 o 
  10  -4   6      220.95      192.15    125.96 o 
  11  -4   6       86.84       53.06     44.56 o 
 -12  -3   6       15.57       24.03     16.31 o 
 -11  -3   6      191.40      208.63     13.77 o 
 -10  -3   6        2.26        0.50      7.30 o 
  -9  -3   6      409.69      420.38     18.31 o 
  -8  -3   6      124.98      148.06      9.08 o 
  -7  -3   6      916.29      884.61     23.12 o 
  -6  -3   6      418.11      437.98     10.87 o 
  -5  -3   6      112.48       86.88      5.40 o 
  -4  -3   6       10.01        6.58      3.01 o 
  -3  -3   6      765.94      603.97     19.74 o 
  -2  -3   6     7237.52     7646.85    110.80 o 
  -1  -3   6      922.05      976.12     12.17 o 
   0  -3   6      934.61      789.20     15.53 o 
   1  -3   6      373.09      326.08     12.19 o 
   2  -3   6      473.30      433.27     12.19 o 
   3  -3   6      195.60      260.17     12.47 o 
   4  -3   6      989.77     1041.88     23.17 o 
   5  -3   6      309.28      289.11     25.68 o 
   6  -3   6       42.50       58.58      9.12 o 
   7  -3   6     1008.09      961.58     26.77 o 
   8  -3   6      387.40      377.83     18.80 o 
   9  -3   6     1091.60     1124.72     40.41 o 
  10  -3   6      470.06      504.74     32.04 o 
  11  -3   6      685.16      668.78     30.44 o 
  12  -3   6        1.07        3.34      9.46 o 
 -12  -2   6        2.69       -3.58     11.59 o 
 -11  -2   6      408.89      460.00     19.45 o 
 -10  -2   6      165.69      172.08     12.06 o 
  -9  -2   6      130.53      127.61     26.54 o 
  -8  -2   6      800.03      801.08     18.67 o 
  -7  -2   6      865.79      856.06     25.01 o 
  -6  -2   6      103.89       83.97      5.85 o 
  -5  -2   6      545.82      492.52     16.80 o 
  -4  -2   6       13.93       10.50      3.69 o 
  -3  -2   6      994.96      951.04     12.52 o 
  -2  -2   6     2126.98     2256.95     36.78 o 
  -1  -2   6      530.73      537.42     10.68 o 
   0  -2   6      276.68      305.07      6.83 o 
   1  -2   6      995.01     1036.42     17.09 o 
   2  -2   6      202.99      200.60     13.02 o 
   3  -2   6       14.96        2.43      3.78 o 
   4  -2   6      676.92      799.23     26.00 o 
   5  -2   6     2774.39     2848.69     79.68 o 
   6  -2   6      528.52      537.84     17.77 o 
   7  -2   6      555.19      585.24     30.65 o 
   8  -2   6     1370.17     1334.43     52.43 o 
   9  -2   6     1158.09     1110.64     37.05 o 
  10  -2   6     1677.08     1673.70     50.72 o 
  11  -2   6      249.05      305.97     21.17 o 
  12  -2   6       37.08       25.08     11.89 o 
 -12  -1   6        0.37      -13.73     13.73 o 
 -11  -1   6       65.17       69.67     16.45 o 
 -10  -1   6      225.13      208.14     21.03 o 
  -9  -1   6       21.93       28.61     11.44 o 
  -8  -1   6      685.66      684.28     30.40 o 
  -7  -1   6        4.79        1.01      4.38 o 
  -6  -1   6      307.78      303.08     12.03 o 
  -5  -1   6       43.04       24.49      5.83 o 
  -4  -1   6      154.23      169.45      7.27 o 
  -3  -1   6     4054.76     4149.57     50.58 o 
  -2  -1   6      227.43      200.52     12.43 o 
  -1  -1   6     3757.94     3822.67     31.44 o 
   0  -1   6      290.83      237.43     14.79 o 
   1  -1   6       65.27       60.83      8.94 o 
   2  -1   6      436.74      433.02     10.27 o 
   3  -1   6     1139.03     1085.14     21.69 o 
   4  -1   6       25.33       48.36      6.16 o 
   5  -1   6     2984.25     3106.58     48.19 o 
   6  -1   6     2290.97     2303.04     78.89 o 
   7  -1   6      279.50      280.31     14.09 o 
   8  -1   6     2346.96     2279.31     47.57 o 
   9  -1   6      638.93      606.25     22.60 o 
  10  -1   6      118.57      123.98     13.86 o 
  11  -1   6      315.61      320.13     20.88 o 
  12  -1   6        6.74       -4.55     10.76 o 
  13  -1   6       42.26       33.24     13.19 o 
 -12   0   6        1.82       16.59     12.59 o 
 -11   0   6       86.64       74.96     16.17 o 
 -10   0   6       72.64       70.53     14.31 o 
  -9   0   6       96.60       91.55     14.02 o 
  -8   0   6      233.35      239.19     16.74 o 
  -7   0   6      465.46      471.39     13.85 o 
  -6   0   6     1554.98     1494.80     46.28 o 
  -5   0   6      796.48      748.42     14.06 o 
  -4   0   6      332.62      304.83     10.82 o 
  -3   0   6      428.04      404.73      6.55 o 
  -2   0   6     1234.27     1240.88     22.10 o 
  -1   0   6       68.23       79.16      3.43 o 
   0   0   6       94.44       80.61      2.84 o 
   1   0   6       90.48       73.84      6.78 o 
   2   0   6     5934.86     6020.55     78.04 o 
   3   0   6     7194.67     7160.99     98.17 o 
   4   0   6     1345.13     1430.73     23.31 o 
   5   0   6      809.63      745.72     16.93 o 
   6   0   6     1775.53     1873.86     37.68 o 
   7   0   6      594.59      593.15     21.10 o 
   8   0   6     1384.04     1352.35     30.80 o 
   9   0   6      156.18      150.09     12.99 o 
  10   0   6       18.26       25.65     11.06 o 
  11   0   6       38.23       44.13     11.23 o 
  12   0   6       57.16       52.79     12.94 o 
  13   0   6       98.68      115.78     35.69 o 
 -11   1   6       29.29       26.89     12.16 o 
 -10   1   6       23.88       14.31     15.59 o 
  -9   1   6        1.23        0.14      9.87 o 
  -8   1   6     1159.29     1100.80     32.47 o 
  -7   1   6       36.45       43.63     14.31 o 
  -6   1   6      709.27      718.36     18.70 o 
  -5   1   6      176.83      159.32     12.59 o 
  -4   1   6        1.66        2.43      3.29 o 
  -3   1   6     1268.87     1240.22     12.93 o 
  -2   1   6      770.09      662.97     13.95 o 
  -1   1   6      482.40      535.83      5.93 o 
   0   1   6      274.08      207.01      7.04 o 
   1   1   6      412.30      366.65      6.24 o 
   2   1   6       85.18       91.35      4.65 o 
   3   1   6      146.52      117.66      6.01 o 
   4   1   6     2050.31     2056.87     33.31 o 
   5   1   6        9.68        8.33      5.39 o 
   6   1   6     1287.09     1215.21     45.85 o 
   7   1   6      489.56      476.67     36.26 o 
   8   1   6     1504.09     1428.27     31.20 o 
   9   1   6      352.30      352.97     20.49 o 
  10   1   6      277.30      277.61     16.79 o 
  11   1   6      119.96      133.54     14.44 o 
  12   1   6        3.00       15.78     12.12 o 
  13   1   6      300.26      320.08     22.67 o 
  14   1   6       14.77       23.39     12.73 o 
 -11   2   6       53.87       57.36     13.59 o 
 -10   2   6        7.41       18.31      9.87 o 
  -9   2   6       60.28       76.39     11.73 o 
  -8   2   6     1399.85     1298.07     48.64 o 
  -7   2   6       14.77        3.72      9.01 o 
  -6   2   6       11.81       10.10      5.83 o 
  -5   2   6      464.77      468.32     13.84 o 
  -4   2   6      712.01      624.45     21.89 o 
  -3   2   6     1104.66     1301.30     13.87 o 
  -2   2   6     4215.22     4314.56     40.34 o 
  -1   2   6      459.86      502.86      6.02 o 
   0   2   6     1005.47      952.61     11.71 o 
   1   2   6     3152.80     3160.19     26.30 o 
   2   2   6      370.56      553.51     25.57 o 
   3   2   6    11844.66    12042.89    173.43 o 
   4   2   6     1574.33     1626.14     23.37 o 
   5   2   6      560.04      487.82     12.49 o 
   6   2   6     1759.80     1681.84     29.54 o 
   7   2   6       61.07       70.99     10.07 o 
   8   2   6     1678.96     1627.33     38.37 o 
   9   2   6      134.21      123.44     14.71 o 
  10   2   6        1.63        1.07      6.27 o 
  11   2   6      141.17      121.17     16.92 o 
  12   2   6       51.66       50.73     12.18 o 
  13   2   6       42.43       57.09     16.78 o 
  14   2   6       35.38       39.47     13.93 o 
 -11   3   6       43.77       30.61     18.02 o 
 -10   3   6        2.06       -6.08      6.65 o 
  -9   3   6       61.84       70.38     11.02 o 
  -8   3   6      969.50      938.86     38.34 o 
  -7   3   6       31.57       42.39      6.28 o 
  -6   3   6       21.66       16.43      4.58 o 
  -5   3   6      188.27      196.24      9.88 o 
  -4   3   6      377.00      387.47     10.68 o 
  -3   3   6      101.13       79.78      5.32 o 
  -2   3   6     2633.04     2473.01     48.14 o 
  -1   3   6      789.52      813.07      7.59 o 
   0   3   6     1310.43     1218.73     16.70 o 
   1   3   6     1699.47     1673.25     19.25 o 
   2   3   6      308.07      353.94     14.54 o 
   3   3   6       34.44       63.31      4.21 o 
   4   3   6      280.49      368.73     12.16 o 
   5   3   6     1925.79     1832.38     30.66 o 
   6   3   6     1264.24     1204.93     25.75 o 
   7   3   6      351.93      370.01     19.24 o 
   8   3   6     1129.87     1087.32     36.62 o 
   9   3   6      499.30      455.90     22.27 o 
  10   3   6       66.44       49.91     10.42 o 
  11   3   6      102.78      102.43     13.80 o 
  12   3   6       25.51       28.29     10.82 o 
  13   3   6      346.78      349.10     27.87 o 
  14   3   6      100.82      100.50     17.33 o 
 -10   4   6       63.53       74.10     18.60 o 
  -9   4   6        9.39       13.54      6.38 o 
  -8   4   6       48.78       43.78      7.08 o 
  -7   4   6      374.86      388.63     10.18 o 
  -6   4   6       67.65       55.33     13.16 o 
  -5   4   6      582.47      522.09     10.57 o 
  -4   4   6      474.85      448.85     15.02 o 
  -3   4   6      144.51      151.00      4.53 o 
  -2   4   6      435.33      392.68     16.31 o 
  -1   4   6      102.55      150.21     16.74 o 
   0   4   6       24.11       54.83      6.29 o 
   1   4   6       16.59       11.03      2.04 o 
   2   4   6     3491.43     3548.84     29.14 o 
   3   4   6     4885.22     4824.80     63.62 o 
   4   4   6      213.29      223.92      8.66 o 
   5   4   6      247.22      207.99      8.87 o 
   6   4   6     2191.84     2057.56     67.81 o 
   7   4   6      203.16      242.69     14.10 o 
   8   4   6      923.71      882.88     23.17 o 
   9   4   6      852.83      842.05     37.62 o 
  10   4   6       12.07        9.39      8.23 o 
  11   4   6      285.59      277.48     38.55 o 
  12   4   6       33.82       37.75     14.02 o 
  13   4   6       74.23       75.20     14.52 o 
  14   4   6      231.86      265.78     23.32 o 
  -9   5   6       16.20       22.26      6.75 o 
  -8   5   6      176.69      185.44      7.32 o 
  -7   5   6      316.27      289.92      7.57 o 
  -6   5   6       30.10       27.49      3.64 o 
  -5   5   6       62.27       81.46      9.62 o 
  -4   5   6      311.89      303.07     21.03 o 
  -3   5   6      230.73      196.68      6.22 o 
  -2   5   6     3029.16     2959.07     65.09 o 
  -1   5   6     2246.98     2335.79     50.50 o 
   0   5   6      601.02      534.96     12.69 o 
   1   5   6     1939.13     1876.13     21.88 o 
   2   5   6       92.87       84.25      4.38 o 
   3   5   6     2236.64     2054.92     28.64 o 
   4   5   6     2843.67     2826.21     37.89 o 
   5   5   6     4472.68     4269.68     50.23 o 
   6   5   6     2097.25     2087.23     26.55 o 
   7   5   6      466.50      445.59     14.72 o 
   8   5   6       59.73       68.16      9.15 o 
   9   5   6      874.03      864.62     28.94 o 
  10   5   6      115.53      119.47     15.37 o 
  11   5   6      811.66      824.19     60.08 o 
  12   5   6       49.88       70.18     15.68 o 
  13   5   6        2.75       -1.32     10.23 o 
  14   5   6       58.36       51.58     17.93 o 
  -9   6   6       67.00       48.07     20.74 o 
  -8   6   6       48.10       44.50      5.57 o 
  -7   6   6     1049.13     1021.81     16.72 o 
  -6   6   6       21.95       20.95      5.82 o 
  -5   6   6     1615.94     1565.36     17.30 o 
  -4   6   6      653.98      681.11     23.87 o 
  -3   6   6       36.87        8.15     13.73 o 
  -2   6   6      478.89      448.19     20.89 o 
  -1   6   6      246.08      295.26     16.31 o 
   0   6   6     1423.78     1341.56     33.19 o 
   1   6   6      612.19      558.87     13.01 o 
   2   6   6      295.73      314.84      6.14 o 
   3   6   6     1400.98     1562.89     15.64 o 
   4   6   6      342.39      309.17      7.77 o 
   5   6   6      178.70      212.65      7.74 o 
   6   6   6     2193.11     2083.56     31.22 o 
   7   6   6        2.81        6.99      5.15 o 
   8   6   6      301.19      270.80     22.10 o 
   9   6   6      655.63      622.46     24.90 o 
  10   6   6      159.00      148.38     16.83 o 
  11   6   6     2042.39     2070.72     57.44 o 
  12   6   6        5.24       -9.34      9.34 o 
  13   6   6      233.08      223.45     19.92 o 
  14   6   6      118.95      122.65     18.66 o 
  -9   7   6       98.81       81.25     41.34 o 
  -8   7   6       21.01       30.61     29.90 o 
  -7   7   6       74.89       61.91      5.91 o 
  -6   7   6        1.04        0.95      3.59 o 
  -5   7   6      599.27      578.30      7.87 o 
  -4   7   6      238.45      231.85      5.67 o 
  -3   7   6        1.84        2.57      8.30 o 
  -2   7   6      834.60      842.45     30.90 o 
  -1   7   6       26.92       32.04      9.87 o 
   0   7   6      635.95      625.77      5.54 o 
   1   7   6       31.45       49.43      5.25 o 
   2   7   6        0.24       -0.23      1.66 o 
   3   7   6     4353.09     4289.85     47.65 o 
   4   7   6        7.82        7.64      2.52 o 
   5   7   6     1323.95     1267.15     18.57 o 
   6   7   6     2016.44     1963.16     27.51 o 
   7   7   6      268.93      306.80     10.88 o 
   8   7   6      863.27      833.02     19.38 o 
   9   7   6     1895.00     1805.16     50.38 o 
  10   7   6       32.09       23.91     11.03 o 
  11   7   6     2392.11     2389.29     67.31 o 
  12   7   6      691.77      706.59     29.15 o 
  13   7   6       33.15       49.60     13.55 o 
  14   7   6       22.30       17.22     12.39 o 
  -8   8   6        6.54       10.73     17.17 o 
  -7   8   6      115.16       90.55     22.89 o 
  -6   8   6      121.20      123.46     22.89 o 
  -5   8   6      132.60      127.66      9.70 o 
  -4   8   6      158.08      152.07      3.03 o 
  -3   8   6       57.92       55.60      2.12 o 
  -2   8   6      160.30      200.56     28.90 o 
  -1   8   6       46.13       47.90      1.45 o 
   0   8   6      270.65      260.10     12.28 o 
   1   8   6      496.99      498.03      6.21 o 
   2   8   6       54.51       56.48      3.35 o 
   3   8   6     1395.80     1397.53     19.59 o 
   4   8   6     1675.38     1542.21     22.61 o 
   5   8   6      294.31      298.20     10.80 o 
   6   8   6     2166.36     2080.98     32.17 o 
   7   8   6       37.33       39.41      8.01 o 
   8   8   6      142.68      132.28      8.95 o 
   9   8   6      649.49      612.06     16.02 o 
  10   8   6        0.75        7.53      6.20 o 
  11   8   6      121.76      139.20     11.09 o 
  12   8   6      384.57      372.98     33.62 o 
  13   8   6        6.34        5.82      9.91 o 
  14   8   6       58.73       64.71     19.81 o 
  -7   9   6       36.34       48.35     22.03 o 
  -6   9   6       20.77       31.61     17.74 o 
  -5   9   6      350.73      413.14     51.21 o 
  -4   9   6      699.44      644.71     76.10 o 
  -3   9   6        4.44        4.14      8.30 o 
  -2   9   6      257.33      255.48      7.49 o 
  -1   9   6       88.37       86.27      3.40 o 
   0   9   6      208.23      216.87      5.70 o 
   1   9   6      361.50      362.48      7.86 o 
   2   9   6      126.99      126.17     10.72 o 
   3   9   6     1108.72     1098.57     13.95 o 
   4   9   6       38.32       39.52      9.52 o 
   5   9   6      422.91      409.03     17.38 o 
   6   9   6      883.89      793.98     18.17 o 
   7   9   6      825.94      821.27     30.54 o 
   8   9   6      193.05      172.71      8.96 o 
   9   9   6       19.57       10.16      5.52 o 
  10   9   6        1.17        0.18      4.15 o 
  11   9   6       37.88       31.60      9.02 o 
  12   9   6      154.59      182.99     28.82 o 
  13   9   6      237.33      224.33     16.85 o 
  14   9   6       24.41       32.82     10.50 o 
  -6  10   6        1.51       11.73     16.45 o 
  -5  10   6      116.14      115.02     24.32 o 
  -4  10   6      497.52      502.84     35.76 o 
  -3  10   6       86.96       63.11     25.61 o 
  -2  10   6       50.45       49.11      6.50 o 
  -1  10   6       86.56       76.40      3.32 o 
   0  10   6       65.14       67.12      7.05 o 
   1  10   6     1750.91     1749.22     25.16 o 
   2  10   6      264.91      252.98     10.81 o 
   3  10   6      677.74      687.57     13.57 o 
   4  10   6      918.60      919.37     20.72 o 
   5  10   6       11.89       11.32      4.32 o 
   6  10   6     1689.50     1655.42     33.75 o 
   7  10   6       39.52       41.90      8.86 o 
   8  10   6       70.90       78.50     14.00 o 
   9  10   6       18.02       18.35      6.93 o 
  10  10   6        0.12        7.10     10.29 o 
  11  10   6       41.60       36.86     12.14 o 
  12  10   6       11.96       17.60     10.06 o 
  13  10   6       60.82       43.76     15.26 o 
  14  10   6      191.29      186.64     20.46 o 
  -5  11   6        9.42       14.59     16.59 o 
  -4  11   6      380.70      448.19     57.51 o 
  -3  11   6       95.53       98.28     20.46 o 
  -2  11   6      352.35      302.43     10.69 o 
  -1  11   6      247.78      215.97      5.12 o 
   0  11   6      213.32      226.82      8.39 o 
   1  11   6       66.59      105.90      6.11 o 
   2  11   6      247.99      226.70      8.26 o 
   3  11   6      377.11      384.60     10.78 o 
   4  11   6      453.31      461.65     16.53 o 
   5  11   6      904.77      889.46     19.07 o 
   6  11   6       17.27       15.47      6.20 o 
   7  11   6       92.80      109.77     10.61 o 
   8  11   6       49.18       42.48      7.87 o 
   9  11   6        4.33       -4.84      6.42 o 
  10  11   6       14.65       20.08      7.69 o 
  11  11   6       66.38       60.54     10.16 o 
  12  11   6      472.45      493.01     43.99 o 
  13  11   6       16.18       13.00      9.03 o 
  -4  12   6      270.41      337.18     35.91 o 
  -3  12   6        0.00        9.73     14.45 o 
  -2  12   6       72.04       73.96     19.17 o 
  -1  12   6      118.69      134.90     20.60 o 
   0  12   6      147.73      140.69      5.66 o 
   1  12   6      114.10      145.65      6.24 o 
   2  12   6        8.70       11.08      4.47 o 
   3  12   6      488.89      479.72     11.50 o 
   4  12   6        2.36       10.05      5.18 o 
   5  12   6      391.54      392.36     12.09 o 
   6  12   6       65.77       63.52      6.80 o 
   7  12   6      708.06      774.31     17.87 o 
   8  12   6       98.41       77.04      9.20 o 
   9  12   6       14.47       19.62      7.10 o 
  10  12   6       15.18       22.69      7.56 o 
  11  12   6       43.60       51.63      9.79 o 
  12  12   6      641.60      669.60     25.11 o 
  -2  13   6      244.54      252.49     29.33 o 
  -1  13   6        1.95       -5.44     12.16 o 
   0  13   6      122.08      138.33     21.17 o 
   1  13   6       21.37       23.39      5.19 o 
   2  13   6        1.41        5.06      4.63 o 
   3  13   6      285.90      287.14     14.66 o 
   4  13   6      384.79      403.28     15.98 o 
   5  13   6       10.44        2.42      4.36 o 
   6  13   6      479.47      493.30     21.47 o 
   7  13   6     1054.77     1089.20     22.75 o 
   8  13   6       22.21       11.36      6.60 o 
   9  13   6      284.44      303.76     24.53 o 
  10  13   6       89.58       93.07     17.69 o 
  11  13   6      229.37      213.67     35.69 o 
   0  14   6      203.57      169.52     25.32 o 
   1  14   6      255.96      246.48     41.77 o 
   2  14   6       21.83       19.07      6.30 o 
   3  14   6      118.33       99.08     11.21 o 
   4  14   6      573.49      601.82     17.39 o 
   5  14   6      125.91      127.78     10.95 o 
   6  14   6      108.41       86.60     12.92 o 
   7  14   6      127.43      136.67     13.44 o 
   8  14   6        0.95       -7.26     10.10 o 
   9  14   6       77.36       81.38     10.15 o 
  10  14   6        1.23       -4.83     11.92 o 
   2  15   6        1.94        2.29     11.16 o 
   3  15   6       91.75       64.74     11.17 o 
   4  15   6      182.53      204.32     11.86 o 
   5  15   6       94.47       86.44     10.51 o 
   6  15   6       96.42       90.27     13.84 o 
   7  15   6       44.00       37.37     10.60 o 
   8  15   6       32.67       36.01     13.69 o 
  -3 -12   7        0.53        1.57     13.30 o 
  -2 -12   7      179.76      165.94     28.75 o 
  -7 -11   7       77.24       87.61     18.19 o 
  -6 -11   7       27.10       27.15     13.55 o 
  -5 -11   7      465.30      494.68     41.34 o 
  -4 -11   7       20.14       17.60     16.59 o 
  -3 -11   7       13.59       19.88     26.75 o 
  -2 -11   7      306.59      330.74     33.05 o 
  -1 -11   7       26.78       26.75     17.02 o 
   0 -11   7      109.64       89.55     22.32 o 
   1 -11   7      241.51      331.04     29.83 o 
   2 -11   7       88.07       73.31     28.58 o 
  -8 -10   7      108.97       71.44     17.28 o 
  -7 -10   7      132.50      126.21     18.61 o 
  -6 -10   7       10.85       18.50     11.78 o 
  -5 -10   7      100.49       97.56     35.62 o 
  -4 -10   7      374.60      382.81     33.47 o 
  -3 -10   7      100.19       67.24     19.46 o 
  -2 -10   7      802.56      848.45     44.92 o 
  -1 -10   7       95.46      111.44     21.60 o 
   0 -10   7       28.76       34.40      8.38 o 
   1 -10   7      158.98      171.58     17.55 o 
   2 -10   7       38.26       31.63     11.73 o 
   3 -10   7       14.04       -3.59     10.23 o 
   4 -10   7       95.87       49.44     42.42 o 
  -9  -9   7        7.56       13.77     12.23 o 
  -8  -9   7      534.50      568.48     30.55 o 
  -7  -9   7      378.90      403.81     25.18 o 
  -6  -9   7       36.87       28.90     15.31 o 
  -5  -9   7      891.74      856.61     45.21 o 
  -4  -9   7      663.14      707.83     60.37 o 
  -3  -9   7        2.57        5.29     11.59 o 
  -2  -9   7      114.77      134.90     21.17 o 
  -1  -9   7      736.10      631.99     74.89 o 
   0  -9   7        1.20       -7.79      8.39 o 
   1  -9   7        8.66        2.99      7.48 o 
   2  -9   7        5.13        0.23      8.82 o 
   3  -9   7        3.18       -1.67      8.40 o 
   4  -9   7       90.20       86.50     14.46 o 
   5  -9   7       22.06       18.43     16.59 o 
   6  -9   7      139.30       89.37     70.10 o 
 -10  -8   7      234.31      236.96     23.40 o 
  -9  -8   7       13.96       11.42     11.02 o 
  -8  -8   7        1.14        6.29      9.56 o 
  -7  -8   7      581.52      547.61     26.29 o 
  -6  -8   7      124.06      133.83     15.37 o 
  -5  -8   7      133.99      117.73     20.03 o 
  -4  -8   7      334.00      303.56     26.32 o 
  -3  -8   7      271.44      278.67     24.89 o 
  -2  -8   7      618.70      667.63     34.33 o 
  -1  -8   7       19.56        7.24      3.24 o 
   0  -8   7       43.91       19.77      8.75 o 
   1  -8   7       30.66       25.10     11.02 o 
   2  -8   7      205.77      226.08     30.90 o 
   3  -8   7      486.39      462.21     21.84 o 
   4  -8   7       13.91       31.50     12.74 o 
   5  -8   7        0.13       -9.00      9.00 o 
   6  -8   7      353.89      395.31     27.60 o 
   7  -8   7        0.75        3.88      9.15 o 
 -10  -7   7       42.79       31.88     15.90 o 
  -9  -7   7       98.22      118.29     19.78 o 
  -8  -7   7      366.49      376.32     26.86 o 
  -7  -7   7      783.77      775.35     33.54 o 
  -6  -7   7      200.18      204.32     21.24 o 
  -5  -7   7       64.37       75.53     16.17 o 
  -4  -7   7        4.37       18.60     19.03 o 
  -3  -7   7       80.62       59.65     24.32 o 
  -2  -7   7       14.01       13.02     10.87 o 
  -1  -7   7      123.13      138.05     15.10 o 
   0  -7   7        0.95        3.83      8.04 o 
   1  -7   7        3.76       12.22      7.43 o 
   2  -7   7      119.67      125.65     12.34 o 
   3  -7   7      201.49      229.44     15.32 o 
   4  -7   7      145.42      131.26     16.13 o 
   5  -7   7       22.78       17.82     12.23 o 
   6  -7   7      395.32      367.13    164.94 o 
   7  -7   7      669.35      688.56     29.23 o 
   8  -7   7        6.69        5.58      9.71 o 
 -11  -6   7       11.67        7.71     10.57 o 
 -10  -6   7      203.33      193.59     19.45 o 
  -9  -6   7      602.88      673.14     28.42 o 
  -8  -6   7      103.15       88.13     16.07 o 
  -7  -6   7      245.82      290.44     17.59 o 
  -6  -6   7        1.92       -0.94      6.75 o 
  -5  -6   7      153.64      221.73     20.17 o 
  -4  -6   7      184.27      239.90     20.03 o 
  -3  -6   7      745.26      767.63     31.47 o 
  -2  -6   7      368.34      379.09     23.17 o 
  -1  -6   7      270.78      287.14     14.62 o 
   0  -6   7       22.66       24.31      9.21 o 
   1  -6   7      339.51      340.36     24.61 o 
   2  -6   7       48.80       61.13     11.39 o 
   3  -6   7      466.53      419.59     21.25 o 
   4  -6   7      584.39      593.65     21.55 o 
   5  -6   7      132.99      138.89     16.08 o 
   6  -6   7      515.51      523.58     22.89 o 
   7  -6   7      672.13      701.44     31.76 o 
   8  -6   7       30.07       23.44     23.82 o 
   9  -6   7      200.53      158.49    128.10 o 
 -11  -5   7       10.87       10.69     10.52 o 
 -10  -5   7      403.46      449.13     29.08 o 
  -9  -5   7       30.10       36.10      6.58 o 
  -8  -5   7       70.33       52.70      5.79 o 
  -7  -5   7      236.41      244.63      5.80 o 
  -6  -5   7       24.12       32.72      8.49 o 
  -5  -5   7      732.96      689.27     20.93 o 
  -4  -5   7      732.35      762.48     44.06 o 
  -2  -5   7      150.66      133.76     22.75 o 
  -1  -5   7     1269.32     1235.90     16.42 o 
   0  -5   7        0.62        3.17      5.21 o 
   1  -5   7     1628.84     1582.80     31.46 o 
   2  -5   7       85.90      107.09     10.01 o 
   3  -5   7     1244.52     1252.81     28.52 o 
   4  -5   7     1940.72     1908.19     38.94 o 
   5  -5   7       22.04       25.54      8.44 o 
   6  -5   7      707.46      706.84     35.91 o 
   7  -5   7     1088.37     1119.17     35.62 o 
   8  -5   7        3.19        0.62      6.98 o 
   9  -5   7      580.31      646.30     42.42 o 
  10  -5   7       55.98       21.25     29.04 o 
 -11  -4   7        2.58       15.81     10.57 o 
 -10  -4   7      101.34      118.42     11.20 o 
  -9  -4   7      297.00      302.31     10.53 o 
  -8  -4   7       47.82       45.25      7.29 o 
  -7  -4   7     1172.40     1086.99     17.01 o 
  -6  -4   7        8.49        6.36      2.43 o 
  -5  -4   7      845.47      821.76     12.13 o 
  -4  -4   7     1983.07     1982.44     49.78 o 
  -3  -4   7      634.35      600.54     23.46 o 
  -2  -4   7      532.62      459.76      9.08 o 
  -1  -4   7      451.24      412.23      6.75 o 
   0  -4   7      334.28      324.58     12.29 o 
   1  -4   7      578.75      579.94     16.13 o 
   2  -4   7     1150.76     1234.59     25.19 o 
   3  -4   7      232.13      247.62     12.48 o 
   4  -4   7     2298.85     2399.55     49.88 o 
   5  -4   7      179.79      179.35     13.09 o 
   6  -4   7      138.69      131.54     12.47 o 
   7  -4   7      582.87      615.43     23.48 o 
   8  -4   7       48.64       33.60     10.59 o 
   9  -4   7      406.90      443.21     23.52 o 
  10  -4   7      114.12      108.03     19.76 o 
  11  -4   7      273.02      180.36    149.71 o 
 -11  -3   7        8.09       15.28     15.66 o 
 -10  -3   7      234.86      207.01     33.92 o 
  -9  -3   7        4.54       10.38      5.15 o 
  -8  -3   7      199.84      200.93     13.91 o 
  -7  -3   7      146.65      133.72      6.94 o 
  -6  -3   7     2401.77     2365.71     48.63 o 
  -5  -3   7      228.89      227.87      8.31 o 
  -4  -3   7      339.94      336.03     34.48 o 
  -3  -3   7     1271.39     1275.18     32.76 o 
  -2  -3   7     1195.40     1441.37     16.79 o 
  -1  -3   7      893.13      923.28     19.36 o 
   0  -3   7        0.97        4.40      4.12 o 
   1  -3   7     2796.86     2741.89     41.75 o 
   2  -3   7     1073.61     1115.21     21.85 o 
   3  -3   7     1514.28     1616.69     29.28 o 
   4  -3   7       13.44       19.58      7.51 o 
   5  -3   7       21.70        9.06      6.46 o 
   6  -3   7     1593.59     1641.48     35.74 o 
   7  -3   7      879.18      949.04     32.30 o 
   8  -3   7      432.78      454.30     20.92 o 
   9  -3   7        2.77       14.60      9.25 o 
  10  -3   7      134.30      147.47     27.24 o 
  11  -3   7      293.04      243.75     60.80 o 
  12  -3   7      558.37      625.35     61.94 o 
 -11  -2   7       31.79       33.76     24.89 o 
 -10  -2   7      108.34       84.74     24.39 o 
  -9  -2   7      469.39      469.80     18.23 o 
  -8  -2   7      114.39      112.00     14.59 o 
  -7  -2   7      246.07      276.91     14.15 o 
  -6  -2   7     1368.55     1350.65     20.54 o 
  -5  -2   7      323.97      294.55     11.30 o 
  -4  -2   7     1689.19     1729.69     43.42 o 
  -3  -2   7       23.31       16.03      4.11 o 
  -2  -2   7      863.30     1121.34     15.43 o 
  -1  -2   7     1470.15     1598.85     32.89 o 
   0  -2   7      637.20      636.36      9.22 o 
   1  -2   7     4187.73     4251.75     63.73 o 
   2  -2   7     1950.33     2017.39     34.78 o 
   3  -2   7      760.94      819.77     17.80 o 
   4  -2   7      683.57      615.45     16.88 o 
   5  -2   7      296.18      316.18     16.42 o 
   6  -2   7      510.26      498.63     20.96 o 
   7  -2   7     1389.46     1404.37     34.69 o 
   8  -2   7       29.60       45.48     14.95 o 
   9  -2   7     1129.22     1088.49     38.53 o 
  10  -2   7      667.69      685.85     68.38 o 
  11  -2   7      224.54      239.71     24.68 o 
  12  -2   7      375.69      371.60     30.45 o 
 -11  -1   7        1.36        5.87     17.60 o 
 -10  -1   7      168.34      141.57     19.45 o 
  -9  -1   7      124.62      107.49     21.39 o 
  -8  -1   7       85.14       78.90      8.18 o 
  -7  -1   7      618.91      593.96     15.64 o 
  -6  -1   7     3364.47     3406.76     52.21 o 
  -5  -1   7      361.40      354.44      8.94 o 
  -4  -1   7      362.72      315.86      7.61 o 
  -3  -1   7     1338.58     1449.54     19.69 o 
  -2  -1   7      429.25      353.35     13.32 o 
  -1  -1   7     6296.77     6449.78     81.41 o 
   0  -1   7       81.52       99.08      4.06 o 
   1  -1   7       61.72       36.05      3.74 o 
   2  -1   7      640.59      634.77     23.32 o 
   3  -1   7      686.44      658.80     14.81 o 
   4  -1   7      459.29      457.30     13.48 o 
   5  -1   7      462.95      467.47     15.27 o 
   6  -1   7     3673.93     3763.44     79.11 o 
   7  -1   7     2961.56     2962.18     72.60 o 
   8  -1   7      202.66      216.81     17.69 o 
   9  -1   7        5.92       12.14     13.25 o 
  10  -1   7     1120.71     1181.91     51.94 o 
  11  -1   7      439.45      474.48     29.68 o 
  12  -1   7      338.91      299.39     69.60 o 
  13  -1   7      102.14       89.74     17.14 o 
 -11   0   7       30.79       29.47     13.30 o 
 -10   0   7       89.82       69.46     12.35 o 
  -9   0   7      214.78      243.83     34.83 o 
  -8   0   7        0.54        2.12      5.76 o 
  -7   0   7      177.33      174.27     11.37 o 
  -6   0   7     1469.92     1453.76     25.08 o 
  -5   0   7      422.64      456.88     15.55 o 
  -4   0   7     1986.98     1929.27     34.38 o 
  -3   0   7      240.63      244.02     21.39 o 
  -2   0   7      293.61      350.64      6.71 o 
  -1   0   7      893.23      911.50     13.73 o 
   0   0   7     2591.72     2830.70     48.61 o 
   1   0   7     4149.18     4172.29     44.33 o 
   2   0   7      106.68       67.87      5.31 o 
   3   0   7      131.86      156.12      8.51 o 
   4   0   7     5698.34     5804.70     83.39 o 
   5   0   7      211.38      227.69     10.92 o 
   6   0   7     1496.99     1553.17     30.43 o 
   7   0   7     2756.23     2803.74     66.81 o 
   8   0   7      374.36      352.04     20.34 o 
   9   0   7      825.69      791.38     30.48 o 
  10   0   7       68.87       72.72     14.79 o 
  11   0   7      323.10      324.34     24.56 o 
  12   0   7      350.54      415.46     38.91 o 
  13   0   7        9.03        2.42     13.02 o 
 -11   1   7       44.21       39.91     13.73 o 
 -10   1   7       38.01       41.41      9.31 o 
  -9   1   7      399.22      444.69     17.11 o 
  -8   1   7      383.97      360.53     20.60 o 
  -7   1   7      153.36      154.44     11.03 o 
  -6   1   7     2755.01     2719.78     53.57 o 
  -5   1   7      129.45      110.57      5.46 o 
  -4   1   7     1674.80     1612.14     18.69 o 
  -3   1   7     1087.57      984.29     12.20 o 
  -2   1   7       56.02       39.15      3.46 o 
  -1   1   7      173.34      120.40      6.24 o 
   0   1   7      150.02      207.39      5.82 o 
   1   1   7       90.09       72.34      6.16 o 
   2   1   7      786.28      700.96     19.69 o 
   3   1   7      486.73      483.85     10.77 o 
   4   1   7     7245.65     7722.91    116.83 o 
   5   1   7     3784.70     3903.14     56.73 o 
   6   1   7      544.72      522.92     15.88 o 
   7   1   7     2606.18     2602.07     45.86 o 
   8   1   7      652.68      649.95     25.82 o 
   9   1   7      137.82      138.21     15.16 o 
  10   1   7      186.82      186.97     24.10 o 
  11   1   7       71.35       64.58     15.29 o 
  12   1   7      287.66      262.91     20.10 o 
  13   1   7       71.55       83.79     16.45 o 
  14   1   7      158.23      151.40     27.68 o 
 -11   2   7       48.58       21.60     18.02 o 
 -10   2   7       74.54       71.35     10.54 o 
  -9   2   7      325.93      323.13     15.95 o 
  -8   2   7      867.63      820.15     21.02 o 
  -7   2   7       25.28       24.08      6.44 o 
  -6   2   7     1451.24     1426.06     25.06 o 
  -5   2   7       74.85       76.12      7.73 o 
  -4   2   7      577.04      572.67     21.32 o 
  -3   2   7      993.24      993.46     11.66 o 
  -2   2   7      764.28      796.63     11.99 o 
  -1   2   7     1734.88     1799.04     19.24 o 
   0   2   7       90.35       77.15      2.93 o 
   1   2   7     2133.05     2200.77     30.78 o 
   2   2   7    11690.31    12509.76    152.55 o 
   3   2   7        9.53       22.11      3.71 o 
   4   2   7    10191.72    10725.55    158.41 o 
   5   2   7     3177.26     3337.08     53.57 o 
   6   2   7      298.70      304.05     11.93 o 
   7   2   7      670.20      705.47     22.79 o 
   8   2   7      427.73      410.43     24.82 o 
   9   2   7      852.21      809.08     25.14 o 
  10   2   7      682.66      638.46     23.61 o 
  11   2   7       72.95       71.47     15.29 o 
  12   2   7       90.93      111.00     18.04 o 
  13   2   7      529.93      532.83     27.97 o 
  14   2   7      317.93      325.14     29.68 o 
 -10   3   7       21.08       19.17     14.88 o 
  -9   3   7      260.18      300.19     21.67 o 
  -8   3   7      558.94      511.62     16.35 o 
  -7   3   7      397.38      373.46     22.10 o 
  -6   3   7      529.57      588.61     17.67 o 
  -5   3   7      314.43      320.70     11.92 o 
  -4   3   7      266.94      249.95      4.87 o 
  -3   3   7        5.10       -0.57     12.23 o 
  -2   3   7      161.79      161.65      3.84 o 
  -1   3   7     3848.49     3958.36     37.91 o 
   0   3   7      422.49      468.05     13.22 o 
   1   3   7     5692.46     6064.02     54.42 o 
   2   3   7     1352.91     1554.38     45.57 o 
   3   3   7      475.03      431.33     17.09 o 
   4   3   7    16768.74    17345.56    233.45 o 
   5   3   7     2081.96     2080.09     30.85 o 
   6   3   7     1996.06     1965.23     36.68 o 
   7   3   7     3555.88     3425.74     55.23 o 
   8   3   7      313.05      279.98     14.41 o 
   9   3   7      262.53      238.38     24.68 o 
  10   3   7      216.31      231.48     16.13 o 
  11   3   7        6.56        4.29     13.02 o 
  12   3   7      237.37      255.68     19.11 o 
  13   3   7      668.15      666.37     30.09 o 
  14   3   7      728.87      658.86     82.18 o 
  -9   4   7       96.00      103.04     12.73 o 
  -8   4   7        4.85        3.46      8.73 o 
  -7   4   7       59.61       71.64      7.26 o 
  -6   4   7      574.61      586.00     28.54 o 
  -5   4   7        0.35        2.97      3.15 o 
  -4   4   7     1473.06     1526.35     16.10 o 
  -3   4   7     2437.09     2339.05     81.33 o 
  -2   4   7      405.37      423.73     17.88 o 
  -1   4   7     8070.53     8628.18    147.78 o 
   0   4   7      306.33      355.21      6.88 o 
   1   4   7     4361.55     4414.47     37.89 o 
   2   4   7     8525.41     8889.70     84.09 o 
   3   4   7        2.43        9.82      2.46 o 
   4   4   7     4623.86     4407.28     67.76 o 
   5   4   7       95.51       81.20      7.37 o 
   6   4   7        0.92       -0.59      8.65 o 
   7   4   7      224.49      190.82     17.09 o 
   8   4   7      417.14      365.76     15.73 o 
   9   4   7       23.15       10.87      8.53 o 
  10   4   7      438.57      439.20     24.02 o 
  11   4   7       65.77       59.73     14.25 o 
  12   4   7      415.14      401.08     40.41 o 
  13   4   7       12.12       35.74     12.59 o 
  14   4   7      745.49      760.18     35.22 o 
  -9   5   7       56.02       72.81     20.89 o 
  -8   5   7      119.42      137.47      8.82 o 
  -7   5   7      277.59      289.69     13.86 o 
  -6   5   7      835.73      836.76     17.09 o 
  -5   5   7      190.70      175.18      8.80 o 
  -4   5   7      276.11      280.71      6.47 o 
  -3   5   7     2689.41     2740.34     66.66 o 
  -2   5   7      327.41      326.16     18.31 o 
  -1   5   7      954.87      982.50     28.04 o 
   0   5   7      429.75      414.65     14.18 o 
   1   5   7     2191.42     2246.72     31.67 o 
   2   5   7      334.25      306.08      7.33 o 
   3   5   7      114.48      109.89      8.18 o 
   4   5   7      374.55      348.89      9.55 o 
   5   5   7     4556.85     4370.86     49.73 o 
   6   5   7       38.83       36.45      4.87 o 
   7   5   7       83.26       72.45      8.27 o 
   8   5   7      169.63      164.71     11.60 o 
   9   5   7      205.28      221.06     24.53 o 
  10   5   7      132.81      131.97     15.82 o 
  11   5   7      427.08      432.52     43.63 o 
  12   5   7      226.98      250.57     24.03 o 
  13   5   7      120.76      122.72     20.56 o 
  14   5   7      809.76      745.07     53.14 o 
  -8   6   7       29.25       31.04     17.31 o 
  -7   6   7        7.19        1.25      5.79 o 
  -6   6   7     1589.37     1597.63     61.66 o 
  -5   6   7     2003.91     1853.55     54.00 o 
  -4   6   7      307.27      333.75     23.17 o 
  -3   6   7      300.14      295.12     20.46 o 
  -2   6   7      119.65      109.15     13.73 o 
  -1   6   7     1473.68     1439.41     39.05 o 
   0   6   7       13.32        9.09      4.85 o 
   1   6   7      724.60      720.68      6.01 o 
   2   6   7      841.80      801.98      8.95 o 
   3   6   7       45.43       69.18      7.75 o 
   4   6   7      688.55      647.80     13.33 o 
   5   6   7       50.78       39.83     10.37 o 
   6   6   7      800.62      800.10     17.73 o 
   7   6   7     1806.94     1717.60     27.86 o 
   8   6   7       60.21       53.14     10.56 o 
   9   6   7     1148.58     1184.50     34.25 o 
  10   6   7      391.39      360.55     18.22 o 
  11   6   7       94.66       92.14     14.23 o 
  12   6   7     1087.42     1011.89     61.94 o 
  13   6   7      429.02      418.80     25.54 o 
  14   6   7       45.67       60.37     15.78 o 
  -8   7   7      308.71      320.87     35.62 o 
  -7   7   7        9.04       26.89     16.88 o 
  -6   7   7      755.10      713.89     57.29 o 
  -5   7   7     1581.65     1529.68     81.25 o 
  -4   7   7      225.13      201.42     21.46 o 
  -3   7   7       21.92       18.17     11.02 o 
  -2   7   7       64.71       60.94     13.02 o 
  -1   7   7     2345.91     2351.09     59.22 o 
   0   7   7      784.82      756.04     26.89 o 
   1   7   7     2068.51     2158.01     25.11 o 
   2   7   7      140.28       96.62      5.34 o 
   3   7   7      328.86      361.82     15.84 o 
   4   7   7      827.88      772.21     11.15 o 
   5   7   7     3791.01     3667.39     47.42 o 
   6   7   7        1.49        0.21      2.90 o 
   7   7   7     2611.84     2642.44     35.42 o 
   8   7   7      138.24      126.37      8.33 o 
   9   7   7       38.57       39.87     11.52 o 
  10   7   7      192.10      217.08     15.15 o 
  11   7   7        9.08       17.76     16.52 o 
  12   7   7     1343.89     1329.59     56.43 o 
  13   7   7        4.09        8.37     12.00 o 
  14   7   7       35.88       22.02     13.04 o 
  -8   8   7      321.64      287.68     38.05 o 
  -7   8   7        2.35        7.58     24.18 o 
  -6   8   7      428.97      477.80     57.65 o 
  -5   8   7      149.24      157.36     23.46 o 
  -4   8   7      746.39      758.90     38.77 o 
  -3   8   7       83.24       71.96     25.03 o 
  -2   8   7       12.81       11.02     10.16 o 
  -1   8   7      468.76      493.11     25.03 o 
   0   8   7      775.71      820.70     30.04 o 
   1   8   7      415.38      418.21      8.44 o 
   2   8   7      118.14       97.97      4.50 o 
   3   8   7      607.14      629.90     11.09 o 
   4   8   7      286.42      285.02      9.65 o 
   5   8   7     2150.28     2050.46     27.64 o 
   6   8   7        2.13        7.39      4.25 o 
   7   8   7     3750.03     3769.27     71.26 o 
   8   8   7        9.27       12.55      5.55 o 
   9   8   7      191.62      177.32     11.58 o 
  10   8   7      533.25      551.83     19.28 o 
  11   8   7      170.90      167.20     11.95 o 
  12   8   7      156.58      156.83     17.12 o 
  13   8   7       56.92       32.22     15.33 o 
  14   8   7        1.10       18.76     15.12 o 
  -7   9   7        0.92       -9.73     17.02 o 
  -6   9   7       60.55       65.38     21.46 o 
  -5   9   7       59.79       47.64     18.88 o 
  -4   9   7       28.01       30.33     15.31 o 
  -3   9   7      300.63      312.14     26.75 o 
  -2   9   7        2.41       13.30     11.16 o 
  -1   9   7      769.03      749.03     33.47 o 
   0   9   7      699.94      660.02     18.28 o 
   1   9   7      231.62      222.88      5.58 o 
   2   9   7     1157.68     1122.95     13.19 o 
   3   9   7       24.86       21.82      5.82 o 
   4   9   7     2983.19     2951.25     40.24 o 
   5   9   7     2728.95     2752.20     45.71 o 
   6   9   7      329.12      323.38     12.18 o 
   7   9   7        4.52       -0.44      6.00 o 
   8   9   7      197.12      198.06     11.82 o 
   9   9   7        8.76        4.71      4.91 o 
  10   9   7       62.62       79.33      8.74 o 
  11   9   7        1.08       10.85      8.60 o 
  12   9   7       52.73       67.00     10.97 o 
  13   9   7       37.73       49.94     13.12 o 
  14   9   7       32.20       13.13     10.19 o 
  -6  10   7      192.72      179.25     30.90 o 
  -5  10   7       73.19       81.54     22.75 o 
  -4  10   7       43.06       40.91     17.88 o 
  -3  10   7      284.99      296.12     27.90 o 
  -2  10   7        0.55       -7.58     18.02 o 
  -1  10   7      124.54      129.32     17.88 o 
   0  10   7     1316.73     1280.72     34.12 o 
   1  10   7      133.88      151.11      9.23 o 
   2  10   7     1251.62     1282.99     17.29 o 
   3  10   7       11.82       16.13      4.22 o 
   4  10   7        6.59       12.03      3.50 o 
   5  10   7     2522.40     2478.07     34.79 o 
   6  10   7       66.30       61.50     16.67 o 
   7  10   7      110.11      130.95      9.79 o 
   8  10   7        3.44       -3.83      5.29 o 
   9  10   7       98.22      104.04     10.50 o 
  10  10   7      213.20      263.85     12.62 o 
  11  10   7       36.07       36.44      9.52 o 
  12  10   7      175.61      164.41     22.48 o 
  13  10   7      354.89      395.22     25.34 o 
  14  10   7       25.25       29.58     10.36 o 
  -5  11   7       79.54       54.07     22.60 o 
  -4  11   7       60.56       46.64     20.03 o 
  -3  11   7        8.55       20.89     15.45 o 
  -2  11   7       50.18       66.38     17.74 o 
  -1  11   7      333.16      383.38     27.90 o 
   0  11   7      127.42      120.34      4.86 o 
   1  11   7      796.34      754.03     19.39 o 
   2  11   7      790.38      803.45     16.13 o 
   3  11   7      338.30      321.61     10.86 o 
   4  11   7      477.58      490.77     10.61 o 
   5  11   7       83.40      109.88      8.90 o 
   6  11   7       31.36       34.28      8.87 o 
   7  11   7       12.37       15.35     14.31 o 
   8  11   7       11.43        2.43      5.21 o 
   9  11   7      404.26      378.76     16.37 o 
  10  11   7      453.75      496.92     19.73 o 
  11  11   7        3.72        6.15      9.58 o 
  12  11   7      354.65      356.10     25.31 o 
  13  11   7      197.75      208.00     17.52 o 
  -4  12   7        5.03       21.03     18.02 o 
  -3  12   7      234.87      248.77     31.04 o 
  -2  12   7       26.70       19.88     15.16 o 
  -1  12   7      193.14      181.25     24.03 o 
   0  12   7      275.87      252.04     15.99 o 
   1  12   7      271.78      264.61      7.85 o 
   2  12   7      755.17      761.41     26.99 o 
   3  12   7       81.22       84.85      8.28 o 
   4  12   7        7.84        7.66      4.21 o 
   5  12   7       44.18       65.95     10.88 o 
   6  12   7       93.86       83.96      7.32 o 
   7  12   7       87.74       79.11      9.30 o 
   8  12   7       77.77       86.33     11.27 o 
   9  12   7       38.82       36.69      8.41 o 
  10  12   7      363.05      394.33     43.49 o 
  11  12   7      103.43      121.45     17.04 o 
  12  12   7        1.36      -13.09     13.09 o 
  -2  13   7        3.61       -8.30     23.17 o 
  -1  13   7      115.67      143.05     23.89 o 
   0  13   7      212.24      201.85     39.91 o 
   1  13   7       18.67       22.60     13.59 o 
   2  13   7        1.78        0.73      3.34 o 
   3  13   7      285.56      283.75     13.35 o 
   4  13   7        9.55        8.96      5.63 o 
   5  13   7       74.30      101.62      8.62 o 
   6  13   7        4.39       12.30     10.36 o 
   7  13   7       89.79       76.81     10.91 o 
   8  13   7      294.25      303.64     13.28 o 
   9  13   7        8.05        1.93      6.14 o 
  10  13   7       91.95       93.84     11.54 o 
  11  13   7       18.62       13.60      8.25 o 
   0  14   7       88.88       95.56     21.89 o 
   1  14   7       14.73        8.44     20.74 o 
   2  14   7      163.76      152.21     35.76 o 
   3  14   7       44.08       39.35      7.25 o 
   4  14   7       14.98       12.61      5.51 o 
   5  14   7       21.32       29.97      6.83 o 
   6  14   7       35.54       41.83     10.12 o 
   7  14   7      156.10      129.70     13.03 o 
   8  14   7      242.20      264.96     13.32 o 
   9  14   7       19.22       14.51      7.51 o 
  10  14   7      142.46      144.20     35.03 o 
   3  15   7      181.71      153.64     24.03 o 
   4  15   7       19.93       10.34     10.46 o 
   5  15   7      171.02      175.05     12.97 o 
   6  15   7       21.24       31.25     10.43 o 
   7  15   7       14.74       50.08     18.67 o 
   8  15   7       55.97       42.57     11.46 o 
  -5 -11   8       37.45       38.62     21.03 o 
  -4 -11   8      242.04      257.78     33.47 o 
  -3 -11   8        8.80        5.01     14.73 o 
  -2 -11   8       37.45       42.77     32.62 o 
  -1 -11   8       26.47       13.30     16.45 o 
   0 -11   8       26.10       28.47     18.60 o 
   1 -11   8      223.55      215.25     22.10 o 
  -7 -10   8        7.70        3.39     10.51 o 
  -6 -10   8      189.02      184.96     21.03 o 
  -5 -10   8        6.49       16.02     16.31 o 
  -4 -10   8       48.90       42.34     31.19 o 
  -3 -10   8      144.00      124.89     24.32 o 
  -2 -10   8      142.44      161.51     25.89 o 
  -1 -10   8      189.28      167.95     26.18 o 
   0 -10   8      557.69      518.69     27.51 o 
   1 -10   8       20.05       18.13     11.43 o 
   2 -10   8      241.38      217.87     20.41 o 
   3 -10   8      121.19      127.85     21.23 o 
   4 -10   8       48.02       37.92     25.89 o 
  -8  -9   8      276.11      275.35     24.47 o 
  -7  -9   8       82.03       75.30     15.97 o 
  -6  -9   8      348.50      387.86     24.62 o 
  -5  -9   8      358.32      414.57     34.33 o 
  -4  -9   8       17.86       21.89     15.02 o 
  -3  -9   8      212.65      199.70     26.04 o 
  -2  -9   8        2.57       -1.57     11.02 o 
  -1  -9   8       34.17       43.77     27.18 o 
   0  -9   8      670.43      666.76     33.70 o 
   1  -9   8        6.46       24.75     13.51 o 
   2  -9   8      326.08      323.52     34.17 o 
   3  -9   8        3.87        2.02      9.14 o 
   4  -9   8       23.68       32.32     14.71 o 
   5  -9   8      242.96      238.05    153.50 o 
  -9  -8   8       35.12       28.07     13.50 o 
  -8  -8   8      149.26      166.02     19.15 o 
  -7  -8   8       49.88       69.47     14.26 o 
  -6  -8   8      395.24      390.68     23.05 o 
  -5  -8   8      314.41      320.58     28.61 o 
  -4  -8   8        2.04       28.32     24.18 o 
  -3  -8   8     2372.51     2293.59     73.96 o 
  -2  -8   8      314.43      254.35     25.03 o 
  -1  -8   8       90.40       96.23      7.16 o 
   0  -8   8       54.95       56.36     14.16 o 
   1  -8   8       10.70       14.74      9.05 o 
   2  -8   8      977.22      985.67     32.21 o 
   3  -8   8       71.61       79.69     13.20 o 
   4  -8   8      454.20      422.04     36.34 o 
   5  -8   8      111.58      139.50     20.30 o 
   6  -8   8        0.35       15.00     21.32 o 
   7  -8   8       18.90       16.62     11.83 o 
 -10  -7   8        3.29        2.01      9.45 o 
  -9  -7   8      117.94      107.29     24.03 o 
  -8  -7   8      297.77      318.91     22.00 o 
  -7  -7   8        2.59        2.30     10.37 o 
  -6  -7   8     1195.89     1158.40     34.83 o 
  -5  -7   8      904.59      894.80     41.06 o 
  -4  -7   8       24.06       21.32     12.73 o 
  -3  -7   8        4.32        3.29      9.87 o 
  -2  -7   8       23.95       24.03     12.73 o 
  -1  -7   8      813.71      872.38     11.88 o 
   0  -7   8       59.05       60.58     10.92 o 
   1  -7   8       41.27       33.26      9.66 o 
   2  -7   8      471.14      512.05     26.75 o 
   3  -7   8      209.05      212.15     20.89 o 
   4  -7   8       65.91       71.84     14.09 o 
   5  -7   8      110.34      111.32     17.41 o 
   6  -7   8      126.69      110.68     18.39 o 
   7  -7   8      156.13      164.80     29.37 o 
   8  -7   8      145.48      111.71     77.03 o 
 -10  -6   8       13.79        5.50     11.17 o 
  -9  -6   8       42.62       51.07     12.98 o 
  -8  -6   8      561.45      588.94     30.80 o 
  -7  -6   8       11.06        6.69      9.64 o 
  -6  -6   8      635.06      695.99     29.63 o 
  -5  -6   8      669.91      666.63     32.90 o 
  -4  -6   8      182.58      145.06     18.17 o 
  -3  -6   8      490.01      562.77     44.20 o 
  -2  -6   8      428.43      391.11     24.75 o 
  -1  -6   8      862.61      919.46     26.18 o 
   0  -6   8      114.55       99.12     13.56 o 
   1  -6   8     1165.50     1200.04     31.83 o 
   2  -6   8      924.03      918.08     26.80 o 
   3  -6   8       49.27       33.56      9.36 o 
   4  -6   8      401.63      402.52     19.52 o 
   5  -6   8      367.41      399.89     24.63 o 
   6  -6   8      416.25      381.92     37.84 o 
   7  -6   8      209.07      235.01     23.18 o 
   8  -6   8        7.82       29.39     23.17 o 
   9  -6   8       57.94       45.19     42.13 o 
 -11  -5   8      280.40      317.35     23.82 o 
 -10  -5   8      194.77      184.07     18.71 o 
  -9  -5   8      265.11      274.08     23.46 o 
  -8  -5   8      448.44      504.77     12.33 o 
  -7  -5   8       54.28       42.60     10.16 o 
  -6  -5   8       32.10       45.29     11.52 o 
  -5  -5   8     1047.45     1145.72     58.08 o 
  -4  -5   8       61.63       51.50     12.73 o 
  -3  -5   8        4.43       12.02      9.30 o 
  -2  -5   8       37.03       30.24      3.93 o 
  -1  -5   8       24.31       28.47      4.10 o 
   0  -5   8     2760.11     2709.51     48.55 o 
   1  -5   8      226.85      239.73     16.27 o 
   2  -5   8      622.09      612.37     20.28 o 
   3  -5   8      874.34      810.03     24.07 o 
   4  -5   8       57.28       52.83      9.96 o 
   5  -5   8      568.75      565.54     26.04 o 
   6  -5   8       57.78       43.86     10.81 o 
   7  -5   8       27.81       31.67     10.87 o 
   8  -5   8       32.97       57.72     13.20 o 
   9  -5   8        8.91       12.38     10.77 o 
  10  -5   8        1.87        2.54     10.12 o 
 -11  -4   8      481.24      526.99     27.61 o 
 -10  -4   8      486.25      502.57     24.68 o 
  -9  -4   8       43.72       42.71      7.93 o 
  -8  -4   8      329.26      386.90     14.55 o 
  -7  -4   8      366.34      392.28      9.27 o 
  -6  -4   8      320.66      345.16      7.90 o 
  -5  -4   8      428.22      479.29     17.29 o 
  -4  -4   8       28.72       44.20     11.16 o 
  -3  -4   8      414.13      414.00     21.03 o 
  -2  -4   8      281.47      304.88      5.58 o 
  -1  -4   8       21.89       26.96      4.03 o 
   0  -4   8       12.48       13.50      4.28 o 
   1  -4   8       61.70       72.47     13.74 o 
   2  -4   8      479.99      415.67     18.90 o 
   3  -4   8        3.20       -2.24      6.94 o 
   4  -4   8        0.27        7.00     12.23 o 
   5  -4   8     1450.93     1512.25     34.98 o 
   6  -4   8       63.22       53.74     10.66 o 
   7  -4   8      131.75      125.30     14.73 o 
   8  -4   8        6.96        5.48      8.38 o 
   9  -4   8       44.12       48.69     13.10 o 
  10  -4   8       87.66      111.76     17.69 o 
  11  -4   8       36.25       36.23     14.72 o 
 -11  -3   8       30.70       27.75     16.95 o 
 -10  -3   8       97.10       86.19     10.26 o 
  -9  -3   8      109.53      124.49     10.14 o 
  -8  -3   8      218.36      232.05      9.36 o 
  -7  -3   8       15.32       17.76      4.28 o 
  -6  -3   8      451.63      416.59      9.73 o 
  -5  -3   8      499.18      544.98     31.08 o 
  -4  -3   8       47.90       47.11      7.94 o 
  -3  -3   8        6.91       10.87      7.44 o 
  -2  -3   8      222.60      242.85     18.31 o 
  -1  -3   8      722.87      671.59     12.13 o 
   0  -3   8     2866.75     2972.01    193.73 o 
   1  -3   8      332.49      347.87     14.97 o 
   2  -3   8     2044.79     2055.75     39.84 o 
   3  -3   8      445.38      412.94     14.82 o 
   4  -3   8      578.68      597.64     22.14 o 
   5  -3   8     1259.22     1257.87     30.34 o 
   6  -3   8     1068.48     1077.57     29.55 o 
   7  -3   8        1.81        8.81      7.87 o 
   8  -3   8       25.38       14.65      9.14 o 
   9  -3   8        8.18       -9.71      9.71 o 
  10  -3   8      218.28      210.82     19.66 o 
  11  -3   8        1.41       -0.28      8.06 o 
 -11  -2   8        6.07        1.64      7.33 o 
 -10  -2   8      231.59      236.27     12.13 o 
  -9  -2   8      100.81      113.78      8.71 o 
  -8  -2   8      670.41      720.84     17.63 o 
  -7  -2   8      282.06      238.95     10.58 o 
  -6  -2   8      678.45      665.50     14.75 o 
  -5  -2   8     1898.27     1903.94     26.47 o 
  -4  -2   8       35.45       32.62      5.61 o 
  -3  -2   8     1796.11     1887.34     25.55 o 
  -2  -2   8      187.59      193.24      6.51 o 
  -1  -2   8        2.22        2.65      2.18 o 
   0  -2   8     3044.09     3272.50     35.87 o 
   1  -2   8      185.31      215.62      7.18 o 
   2  -2   8      169.88      146.68      8.85 o 
   3  -2   8     2353.52     2337.73     43.20 o 
   4  -2   8      361.07      365.65     14.60 o 
   5  -2   8     1037.33      977.16     24.81 o 
   6  -2   8     1020.11     1031.01     31.58 o 
   7  -2   8       31.39       34.32     28.32 o 
   8  -2   8       12.89       10.22      7.98 o 
   9  -2   8       26.14       27.71     10.41 o 
  10  -2   8      380.52      388.02     27.89 o 
  11  -2   8      145.09      165.60     32.26 o 
  12  -2   8        2.85       -1.22      9.20 o 
 -11  -1   8      145.89      146.99     15.02 o 
 -10  -1   8      286.92      346.70     16.01 o 
  -9  -1   8        9.42       13.11      5.54 o 
  -8  -1   8      189.72      205.60      9.43 o 
  -7  -1   8      742.52      773.53     19.12 o 
  -6  -1   8       46.95       59.50      5.34 o 
  -5  -1   8     2557.88     2428.28     29.66 o 
  -4  -1   8      511.66      467.81     11.75 o 
  -3  -1   8     2001.62     1937.40     29.62 o 
  -2  -1   8      769.85      859.16     20.43 o 
  -1  -1   8      646.79      640.70      9.36 o 
   0  -1   8     3070.19     3055.92     32.64 o 
   1  -1   8       92.15       90.78      4.61 o 
   2  -1   8     2763.71     2716.60     43.72 o 
   3  -1   8     1904.14     1889.97     30.80 o 
   4  -1   8      849.83      871.01     25.68 o 
   5  -1   8       59.09       83.27      9.13 o 
   6  -1   8      415.04      399.09     16.62 o 
   7  -1   8      691.29      698.88     23.23 o 
   8  -1   8      508.34      518.12     21.39 o 
   9  -1   8       67.39       56.77     11.42 o 
  10  -1   8      146.19      152.35     16.44 o 
  11  -1   8      605.64      582.04     28.83 o 
  12  -1   8       13.75        1.14     11.39 o 
  13  -1   8      280.06      339.55     26.76 o 
 -11   0   8      209.38      266.65     38.34 o 
 -10   0   8      215.95      240.62     34.48 o 
  -9   0   8        8.12       -1.46      5.97 o 
  -8   0   8     1124.12     1114.31     22.22 o 
  -7   0   8       15.86       15.84      4.51 o 
  -6   0   8      198.18      229.96     12.59 o 
  -5   0   8      746.65      742.80     12.32 o 
  -4   0   8      120.41      114.05      5.11 o 
  -3   0   8     2509.69     2702.55     73.32 o 
  -2   0   8      722.27      624.80      9.87 o 
  -1   0   8       28.92       34.97      2.75 o 
   0   0   8      303.80      244.86      5.79 o 
   1   0   8      249.34      240.69     14.18 o 
   2   0   8     1407.88     1385.77     18.62 o 
   3   0   8     2329.44     2184.39     32.67 o 
   4   0   8        3.98       -4.65      4.65 o 
   5   0   8     1611.31     1638.55     34.72 o 
   6   0   8      359.45      344.15     14.95 o 
   7   0   8      675.40      696.98     21.66 o 
   8   0   8     1004.27     1016.12     28.55 o 
   9   0   8       11.63       27.36      9.30 o 
  10   0   8      808.34      849.37     34.35 o 
  11   0   8        9.00       -0.26      7.18 o 
  12   0   8       17.83       26.16     13.66 o 
  13   0   8       94.77       85.63     16.99 o 
 -11   1   8       75.97       73.53     16.02 o 
 -10   1   8      117.52      120.02     16.17 o 
  -9   1   8        2.12       -0.46      4.97 o 
  -8   1   8      528.92      554.30     17.62 o 
  -7   1   8      810.21      820.65     18.53 o 
  -6   1   8      718.67      742.01     26.43 o 
  -5   1   8      154.56      163.49     12.44 o 
  -4   1   8      422.58      391.78     10.78 o 
  -3   1   8      118.00      116.70      9.91 o 
  -2   1   8      698.01      724.08     10.03 o 
  -1   1   8     1222.04     1320.64     17.62 o 
   0   1   8      259.02      213.08      6.05 o 
   1   1   8      260.31      205.28      6.10 o 
   2   1   8      101.61       90.82      4.51 o 
   3   1   8      137.60      117.66      6.77 o 
   4   1   8      792.39      976.26     22.24 o 
   5   1   8      410.00      441.49     23.39 o 
   6   1   8      260.62      235.82     18.10 o 
   7   1   8      581.55      632.16     30.52 o 
   8   1   8      189.80      193.89     16.76 o 
   9   1   8        3.94       -3.08      6.83 o 
  10   1   8       14.05       32.45     10.31 o 
  11   1   8      558.01      555.67     25.47 o 
  12   1   8       45.83       64.52     16.78 o 
  13   1   8      592.95      641.35     31.75 o 
 -10   2   8      174.20      172.52     27.18 o 
  -9   2   8       63.21       58.40     11.71 o 
  -8   2   8      391.99      394.09     18.94 o 
  -7   2   8       89.08       94.45     13.25 o 
  -6   2   8        2.52       -2.48      2.84 o 
  -5   2   8      205.52      195.60      6.76 o 
  -4   2   8      756.48      721.55     11.20 o 
  -3   2   8      102.96      105.98      5.36 o 
  -2   2   8        4.93        3.81      2.29 o 
  -1   2   8       45.34       43.58      3.03 o 
   0   2   8       53.76       41.00      3.55 o 
   1   2   8      254.60      290.20     11.11 o 
   2   2   8     8017.03     8567.06     96.29 o 
   3   2   8     6742.79     7083.61     80.28 o 
   4   2   8      509.93      601.61     13.40 o 
   5   2   8        3.39        6.45      7.72 o 
   6   2   8      329.51      315.12     18.10 o 
   7   2   8       39.41       47.14     10.07 o 
   8   2   8     3924.83     3789.58     66.36 o 
   9   2   8      193.93      170.90     15.31 o 
  10   2   8       28.84       21.46      9.20 o 
  11   2   8      182.17      196.61     17.24 o 
  12   2   8        6.68       -2.66      8.23 o 
  13   2   8      127.11      137.96     21.91 o 
  14   2   8      375.92      361.89     38.98 o 
 -10   3   8      113.65       90.12     13.16 o 
  -9   3   8       17.89       18.72      9.66 o 
  -8   3   8      563.04      530.01     21.47 o 
  -7   3   8      400.16      389.98     22.03 o 
  -6   3   8        6.68       17.18      4.00 o 
  -5   3   8       29.77       32.41      4.79 o 
  -4   3   8        5.39        7.72      2.12 o 
  -3   3   8      252.15      245.91      6.37 o 
  -2   3   8     1342.99     1281.89     15.35 o 
  -1   3   8     3226.53     3441.80     49.72 o 
   0   3   8     3856.03     3899.72     39.46 o 
   1   3   8     1629.33     1523.92     14.45 o 
   2   3   8      173.35      210.32     17.72 o 
   3   3   8    13743.05    14430.62    184.98 o 
   4   3   8        1.80        2.85      4.72 o 
   5   3   8      324.09      405.22     11.89 o 
   6   3   8     2655.04     2514.16     40.16 o 
   7   3   8      258.10      278.64     13.30 o 
   8   3   8     1469.86     1498.25     38.27 o 
   9   3   8      133.18      128.47     12.59 o 
  10   3   8        1.84        3.33      9.87 o 
  11   3   8      572.49      572.68     24.48 o 
  12   3   8       37.05       51.05     15.88 o 
  13   3   8       93.68       96.54     16.07 o 
  14   3   8      626.23      695.36     34.65 o 
  -9   4   8        3.66       18.50      9.21 o 
  -8   4   8      189.04      216.41     10.91 o 
  -7   4   8     1134.54     1140.06     22.31 o 
  -6   4   8       21.23       23.16      7.32 o 
  -5   4   8       85.81      106.80      4.44 o 
  -4   4   8      130.94      137.40      6.80 o 
  -3   4   8     1003.85     1063.54     10.61 o 
  -2   4   8     1634.15     1643.55     13.04 o 
  -1   4   8       31.34       52.89      3.14 o 
   0   4   8     3562.11     4019.20    208.33 o 
   1   4   8     2546.50     2679.12     32.17 o 
   2   4   8      647.79      655.03     16.81 o 
   3   4   8     2017.92     1956.82     35.90 o 
   4   4   8      522.04      623.58     10.48 o 
   5   4   8       75.48      124.91      6.18 o 
   6   4   8     1100.94     1061.78     24.66 o 
   7   4   8      814.80      790.93     20.28 o 
   8   4   8      815.59      790.32     22.20 o 
   9   4   8        9.33       10.52      7.33 o 
  10   4   8        1.86       -1.25     14.09 o 
  11   4   8      715.80      723.21     28.75 o 
  12   4   8        7.00        5.94      8.75 o 
  13   4   8      287.73      335.60     45.63 o 
  14   4   8      212.29      207.63     22.40 o 
  -8   5   8       58.80       87.26     20.17 o 
  -7   5   8      192.44      199.83     11.72 o 
  -6   5   8        2.48        5.91      2.44 o 
  -5   5   8      114.48      117.87      3.21 o 
  -4   5   8       93.12       92.44      2.37 o 
  -3   5   8     1506.32     1539.55     44.35 o 
  -2   5   8      736.98      733.01     26.75 o 
  -1   5   8      150.17      164.80     13.88 o 
   0   5   8      392.46      376.49     12.29 o 
   1   5   8     1946.63     1985.48     15.50 o 
   2   5   8      196.50      187.88      3.53 o 
   3   5   8       60.23       35.15      3.25 o 
   4   5   8     1552.72     1528.66     18.46 o 
   5   5   8      250.11      232.02      8.35 o 
   6   5   8     2216.30     2175.31     28.84 o 
   7   5   8       15.03       14.46      6.01 o 
   8   5   8      652.22      632.78     23.50 o 
   9   5   8      633.26      614.18     40.84 o 
  10   5   8      219.72      225.57     15.73 o 
  11   5   8      614.66      611.48     34.76 o 
  12   5   8       18.45        5.47      8.60 o 
  13   5   8      382.80      294.91     69.52 o 
  14   5   8      385.86      401.14     33.43 o 
  -8   6   8       54.33       48.07     30.76 o 
  -7   6   8      138.52      110.72     34.62 o 
  -6   6   8       34.41       24.77      2.04 o 
  -5   6   8      910.94      904.53     40.06 o 
  -4   6   8       42.99       52.79     14.16 o 
  -3   6   8      265.98      290.97     21.74 o 
  -2   6   8     1552.14     1556.86     63.37 o 
  -1   6   8       37.48       52.21     17.60 o 
   0   6   8      218.43      180.14     12.17 o 
   1   6   8      167.58      143.90      7.25 o 
   2   6   8       64.28       53.53      2.99 o 
   3   6   8     8580.55     8384.23     83.33 o 
   4   6   8      865.19      800.70     27.41 o 
   5   6   8        1.36        1.49      3.02 o 
   6   6   8      198.34      193.04      7.82 o 
   7   6   8      245.93      229.55      9.40 o 
   8   6   8      294.30      276.36     11.10 o 
   9   6   8     1074.06     1082.57     41.84 o 
  10   6   8       19.74       38.20     16.38 o 
  11   6   8     1005.78      979.25     66.73 o 
  12   6   8       19.15       16.62     10.22 o 
  13   6   8      151.45      136.69     21.23 o 
  14   6   8      462.50      496.44     29.74 o 
  -8   7   8      251.11      225.02     32.19 o 
  -7   7   8      261.80      248.63     30.47 o 
  -6   7   8       19.75       28.75     15.59 o 
  -5   7   8       31.42       47.49     16.02 o 
  -4   7   8      629.25      673.36     53.79 o 
  -3   7   8     1444.43     1486.90     50.78 o 
  -2   7   8      234.10      226.03     31.33 o 
  -1   7   8      812.00      852.17     31.47 o 
   0   7   8      531.15      515.42     23.75 o 
   1   7   8     2696.65     2778.10     59.51 o 
   2   7   8     1018.53     1087.35     20.16 o 
   3   7   8      255.85      235.17      5.80 o 
   4   7   8     1203.33     1162.11     28.10 o 
   5   7   8      207.30      213.17      9.23 o 
   6   7   8      781.29      706.04     15.31 o 
   7   7   8       45.27       51.25      6.94 o 
   8   7   8      911.75      940.05     19.22 o 
   9   7   8      177.51      187.65     11.56 o 
  10   7   8      234.19      230.81     15.56 o 
  11   7   8     1749.78     1779.51     77.32 o 
  12   7   8      486.14      515.74     30.61 o 
  13   7   8      106.15       86.04     15.58 o 
  14   7   8      425.59      424.96     44.35 o 
  -7   8   8       28.72       21.89     18.17 o 
  -6   8   8       52.76       59.94     19.88 o 
  -5   8   8      545.43      587.95     38.77 o 
  -4   8   8      190.32      198.42     24.03 o 
  -3   8   8     1285.48     1266.89     49.78 o 
  -2   8   8       81.87       68.09     14.88 o 
  -1   8   8       23.66       34.91     11.87 o 
   0   8   8      396.72      353.92     21.60 o 
   1   8   8     1231.77     1190.19     26.55 o 
   2   8   8       29.61       38.81      2.70 o 
   3   8   8      831.72      765.83     14.40 o 
   4   8   8     1551.39     1478.92     51.72 o 
   5   8   8       23.45       28.87      4.09 o 
   6   8   8      189.88      195.12      8.59 o 
   7   8   8      430.81      458.32     12.29 o 
   8   8   8     1705.44     1625.66     32.64 o 
   9   8   8      835.30      811.50     24.31 o 
  10   8   8        0.07        4.92      6.00 o 
  11   8   8      353.27      377.79     20.17 o 
  12   8   8      247.31      239.14     14.97 o 
  13   8   8      132.79      144.39     19.38 o 
  14   8   8        3.29       27.51     16.53 o 
  -7   9   8       64.16       79.68     25.75 o 
  -6   9   8       37.78       31.33     19.03 o 
  -5   9   8      117.66       67.24     34.33 o 
  -4   9   8      167.02      192.84     25.03 o 
  -3   9   8        2.51        4.01     11.30 o 
  -2   9   8      348.82      411.57     28.04 o 
  -1   9   8      476.54      470.08     27.90 o 
   0   9   8      164.08      194.41     18.88 o 
   1   9   8      612.49      561.46     19.09 o 
   2   9   8      379.93      345.62     15.36 o 
   3   9   8       69.31       78.47      4.38 o 
   4   9   8      469.76      505.55     32.44 o 
   5   9   8        9.68        4.53      5.98 o 
   6   9   8      118.11      122.60      6.89 o 
   7   9   8       63.02       73.48      8.65 o 
   8   9   8      380.11      384.32     12.48 o 
   9   9   8      346.28      325.26     12.58 o 
  10   9   8      124.09      117.46     12.52 o 
  11   9   8        4.73        9.23      7.36 o 
  12   9   8       33.20       33.20      9.75 o 
  13   9   8        3.89       -5.11      7.36 o 
  14   9   8      102.96       85.54     34.23 o 
  -6  10   8       37.02       23.75     20.03 o 
  -5  10   8       24.34       22.32     18.02 o 
  -4  10   8      204.96      199.85     27.90 o 
  -3  10   8       54.15       54.22     28.90 o 
  -2  10   8       33.45       37.19     15.16 o 
  -1  10   8        2.71        9.16     18.17 o 
   0  10   8       88.82       81.68     15.74 o 
   1  10   8      423.22      392.77     24.66 o 
   2  10   8      206.47      210.11     14.42 o 
   3  10   8      489.44      503.01     13.15 o 
   4  10   8      225.20      224.60      7.39 o 
   5  10   8       15.11       13.06      7.64 o 
   6  10   8      858.24      814.08     19.76 o 
   7  10   8      371.81      359.95     14.34 o 
   8  10   8      218.26      263.89     18.57 o 
   9  10   8      162.99      162.77     11.12 o 
  10  10   8      139.84       99.24      9.63 o 
  11  10   8       22.27       35.69     11.17 o 
  12  10   8      357.31      410.54     22.73 o 
  13  10   8        6.73       17.86     11.80 o 
  14  10   8      658.18      648.43     35.28 o 
  -5  11   8       32.90       40.63     21.74 o 
  -4  11   8       55.38       70.53     22.46 o 
  -3  11   8       24.30       27.47     17.02 o 
  -2  11   8      317.29      323.73     30.18 o 
  -1  11   8        9.80        2.86     10.73 o 
   0  11   8      174.91      151.64     32.33 o 
   1  11   8      371.52      353.99     40.56 o 
   2  11   8      461.85      441.25     17.42 o 
   3  11   8      707.26      737.00     13.62 o 
   4  11   8      459.27      453.15     11.56 o 
   5  11   8      326.25      322.03     18.95 o 
   6  11   8      347.06      359.60     16.26 o 
   7  11   8     1300.14     1260.92     42.77 o 
   8  11   8       24.47       20.40      9.03 o 
   9  11   8      336.64      413.52     29.33 o 
  10  11   8        0.12       -5.48      7.63 o 
  11  11   8      100.59      101.55     12.67 o 
  12  11   8     1058.28     1047.23     33.01 o 
  13  11   8        0.16       -8.69      8.69 o 
  -3  12   8       26.50       36.62     19.46 o 
  -2  12   8      187.26      192.26     43.06 o 
  -1  12   8       80.38       84.26     20.17 o 
   0  12   8      252.30      225.02     40.06 o 
   1  12   8      964.99      878.47     41.21 o 
   2  12   8      431.15      408.81     22.75 o 
   3  12   8      304.01      304.47     11.49 o 
   4  12   8      571.81      577.81     15.06 o 
   5  12   8       20.57       13.62      7.13 o 
   6  12   8       36.85       47.69      6.36 o 
   7  12   8      350.16      392.61     15.94 o 
   8  12   8       91.69      118.48     12.93 o 
   9  12   8       11.62       18.07      7.70 o 
  10  12   8       56.62       46.52      9.88 o 
  11  12   8        1.73        7.52     13.66 o 
  12  12   8      532.22      494.03     23.51 o 
  -2  13   8      334.82      353.92     36.34 o 
  -1  13   8      161.23      158.07     25.89 o 
   0  13   8       67.76       74.39     19.88 o 
   1  13   8      118.35      139.91     35.76 o 
   2  13   8      212.12      189.93      8.34 o 
   3  13   8       14.84        9.83      5.94 o 
   4  13   8       83.15       79.82      7.88 o 
   5  13   8       17.92       17.28      5.07 o 
   6  13   8       90.66       69.37      8.12 o 
   7  13   8      812.52      866.78     21.45 o 
   8  13   8       29.46       33.72      8.79 o 
   9  13   8      348.48      360.37     93.84 o 
  10  13   8        8.01        2.18      8.53 o 
  11  13   8       93.79       82.18     12.22 o 
  12  13   8      783.96      720.85     34.62 o 
   0  14   8       18.56       10.16     14.88 o 
   1  14   8       92.69       79.11     20.74 o 
   2  14   8       87.76       76.39     31.19 o 
   3  14   8       11.45       37.77     25.75 o 
   4  14   8       44.10       51.09      6.51 o 
   5  14   8      192.74      169.71     13.53 o 
   6  14   8      369.15      367.98     38.98 o 
   7  14   8      380.89      370.82     20.98 o 
   8  14   8        4.74        6.55      8.04 o 
   9  14   8       93.62       91.60     10.23 o 
  10  14   8       20.46       14.69      8.49 o 
   3  15   8        4.03       15.88     15.16 o 
   4  15   8      173.89      132.18     23.17 o 
   5  15   8        5.22        9.40      6.42 o 
   6  15   8      223.61      214.39     28.47 o 
   7  15   8       54.30       49.99     19.53 o 
   8  15   8       62.19       69.84     12.33 o 
  -6 -10   9       60.37       51.08     16.13 o 
  -5 -10   9       21.42       30.61     19.74 o 
  -4 -10   9      110.93      105.43     26.04 o 
  -3 -10   9       18.49       13.88     16.31 o 
  -2 -10   9       80.81       68.95     22.32 o 
  -1 -10   9      253.63      262.36     32.19 o 
   0 -10   9      433.38      300.66    172.95 o 
   1 -10   9      322.08      326.24     25.12 o 
   2 -10   9       24.01       25.32     13.14 o 
   3 -10   9      313.93      310.04     25.56 o 
  -7  -9   9      324.93      306.52     25.27 o 
  -6  -9   9      141.46      142.18     19.16 o 
  -5  -9   9        2.14       10.16     15.16 o 
  -4  -9   9      358.86      407.56     55.93 o 
  -3  -9   9       47.16       57.36     19.60 o 
  -2  -9   9     1107.88     1054.74     52.79 o 
  -1  -9   9       12.43      -12.45     14.59 o 
   0  -9   9       26.08       14.78     10.65 o 
   1  -9   9      548.91      552.27     28.16 o 
   2  -9   9      152.71      133.92     21.31 o 
   3  -9   9       44.87       35.84     15.65 o 
   4  -9   9      210.19      216.24     34.13 o 
   5  -9   9        0.23       -9.50     11.28 o 
  -8  -8   9        6.71       15.44     21.89 o 
  -7  -8   9      393.14      415.15     25.94 o 
  -6  -8   9      313.52      318.58     24.61 o 
  -5  -8   9        5.31       14.88     14.31 o 
  -4  -8   9       45.90       51.64     17.45 o 
  -3  -8   9        5.78       32.19     16.31 o 
  -2  -8   9     1238.80     1250.58     78.82 o 
  -1  -8   9      925.98      761.35    113.16 o 
   0  -8   9       95.36       94.63     14.31 o 
   1  -8   9      460.91      469.44     38.70 o 
   2  -8   9       37.91       38.15     22.10 o 
   3  -8   9      579.32      565.00     38.34 o 
   4  -8   9      236.69      245.05     22.96 o 
   5  -8   9        1.22       -3.17     10.35 o 
   6  -8   9      349.60      361.05     31.15 o 
  -9  -7   9       42.56       36.24     13.65 o 
  -8  -7   9       21.94       -5.87     13.88 o 
  -7  -7   9      115.85      139.64     16.74 o 
  -6  -7   9      308.31      309.04     20.63 o 
  -5  -7   9      878.29      770.35     40.77 o 
  -4  -7   9      430.20      483.52     49.21 o 
  -3  -7   9        1.23       -2.29     10.16 o 
  -2  -7   9      324.50      332.31     27.32 o 
  -1  -7   9     1898.85     1723.40     76.06 o 
   0  -7   9      905.62      928.91     30.39 o 
   1  -7   9      154.60      155.12     21.60 o 
   2  -7   9       38.49       41.88     13.21 o 
   3  -7   9       60.19       73.63     13.04 o 
   4  -7   9      757.62      780.97     51.93 o 
   5  -7   9        0.18        3.10      9.77 o 
   6  -7   9       78.84       75.33     18.00 o 
   7  -7   9      306.75      326.17     30.97 o 
   8  -7   9       89.38       89.41     39.91 o 
 -10  -6   9       87.05      102.74     20.52 o 
  -9  -6   9      446.33      492.11     37.48 o 
  -8  -6   9        0.22        0.20      9.24 o 
  -7  -6   9     1059.95     1047.90     39.19 o 
  -6  -6   9      678.49      631.78     25.34 o 
  -5  -6   9      646.45      615.13     51.36 o 
  -4  -6   9      238.93      235.75     22.32 o 
  -3  -6   9      699.09      654.19     33.62 o 
  -2  -6   9     1918.13     1897.47     59.65 o 
  -1  -6   9     1495.09     1468.30     22.93 o 
   0  -6   9      427.60      417.65     25.54 o 
   1  -6   9       98.58       74.01     11.58 o 
   2  -6   9     1008.26     1002.50     29.99 o 
   3  -6   9      441.37      454.08     21.14 o 
   4  -6   9      947.60      926.62     47.71 o 
   5  -6   9        4.20       -3.33      7.94 o 
   6  -6   9       35.87       21.86     10.77 o 
   7  -6   9      717.28      713.52     38.34 o 
   8  -6   9      104.84      110.55     30.90 o 
   9  -6   9      231.86      262.22     34.33 o 
 -10  -5   9      203.77      227.61     20.60 o 
  -9  -5   9      828.33      822.51     31.16 o 
  -8  -5   9       93.32      120.23     17.59 o 
  -7  -5   9      950.80      898.16     29.32 o 
  -6  -5   9     1234.74     1232.37     47.87 o 
  -5  -5   9       11.50       11.02     10.44 o 
  -4  -5   9      255.21      295.98     22.17 o 
  -3  -5   9      534.56      520.57     42.20 o 
  -2  -5   9       82.54       93.59     14.16 o 
  -1  -5   9     3275.00     3298.57     45.45 o 
   0  -5   9       33.46       39.15      4.60 o 
   1  -5   9       86.58       84.39     10.82 o 
   2  -5   9      319.42      333.71     16.99 o 
   3  -5   9       68.96       67.42     13.10 o 
   4  -5   9      891.12      895.14     30.11 o 
   5  -5   9      102.24       90.33     12.85 o 
   6  -5   9      445.46      463.57     35.85 o 
   7  -5   9      630.73      675.94     33.58 o 
   8  -5   9       41.16       56.22     16.54 o 
   9  -5   9      731.51      770.57     54.27 o 
  10  -5   9       13.30       31.19     21.17 o 
 -10  -4   9      686.99      768.67     66.73 o 
  -9  -4   9     1094.46     1123.57     40.55 o 
  -8  -4   9      674.04      632.73     14.84 o 
  -7  -4   9      314.46      309.52     12.34 o 
  -6  -4   9      409.60      380.71      8.49 o 
  -5  -4   9      375.94      376.53     20.24 o 
  -4  -4   9     1147.34     1196.08     55.50 o 
  -3  -4   9      179.77      168.80     16.31 o 
  -2  -4   9      809.04      801.97     11.31 o 
  -1  -4   9       20.32       29.42      4.44 o 
   0  -4   9      411.52      438.80     12.63 o 
   1  -4   9      905.23      930.79     23.67 o 
   2  -4   9      429.29      415.58     17.04 o 
   3  -4   9      805.51      792.19     27.25 o 
   4  -4   9     2524.35     2496.09     49.77 o 
   5  -4   9      200.16      202.93     18.45 o 
   6  -4   9       89.65       91.60     15.26 o 
   7  -4   9      511.97      562.11     24.92 o 
   8  -4   9       25.68       39.45     12.13 o 
   9  -4   9     1086.55     1027.55     44.88 o 
  10  -4   9       92.52       84.33     17.15 o 
 -10  -3   9        7.51        0.86      7.08 o 
  -9  -3   9      782.11      807.98     24.80 o 
  -8  -3   9       31.64       18.21      5.17 o 
  -7  -3   9      445.50      455.34     11.62 o 
  -6  -3   9       54.89       63.52      7.43 o 
  -5  -3   9      396.33      392.81     11.27 o 
  -4  -3   9      644.02        2.57      3.15 o 
  -3  -3   9      330.63      328.88     18.60 o 
  -2  -3   9       42.18       43.39      6.80 o 
  -1  -3   9      895.42      894.32     12.61 o 
   0  -3   9      176.26      166.51      8.49 o 
   1  -3   9     2741.00     2664.66     33.45 o 
   2  -3   9     1111.45     1011.38     23.92 o 
   3  -3   9       52.99       63.94      9.00 o 
   4  -3   9     1077.21     1023.50     31.13 o 
   5  -3   9        6.69        7.24      7.08 o 
   6  -3   9      754.14      692.53     24.91 o 
   7  -3   9      534.79      549.49     23.38 o 
   8  -3   9      165.49      159.05     26.25 o 
   9  -3   9      393.73      442.22     29.69 o 
  10  -3   9       23.41       27.47     16.02 o 
  11  -3   9        9.32        5.81     11.26 o 
 -10  -2   9       20.01       29.28      9.95 o 
  -9  -2   9      474.59      538.90     18.35 o 
  -8  -2   9       24.50       35.26      6.52 o 
  -7  -2   9      663.09      668.05     15.70 o 
  -6  -2   9        2.48        3.69      6.88 o 
  -5  -2   9       68.97       80.01     10.85 o 
  -4  -2   9      352.10      414.70     33.55 o 
  -3  -2   9        8.91       16.37      4.01 o 
  -2  -2   9      223.91      180.57     13.88 o 
  -1  -2   9      430.02      425.53      9.86 o 
   0  -2   9       56.00       50.59      6.83 o 
   1  -2   9      726.41      728.66     12.76 o 
   2  -2   9     2327.78     2278.62     43.31 o 
   3  -2   9      242.48      256.24     14.67 o 
   4  -2   9     1234.55     1247.94     28.32 o 
   5  -2   9      446.71      460.32     21.85 o 
   6  -2   9      910.57      928.58     35.12 o 
   7  -2   9      251.60      265.64     16.57 o 
   8  -2   9        6.10       20.41      9.49 o 
   9  -2   9       94.20       95.79     17.52 o 
  10  -2   9      103.14       91.83     18.65 o 
  11  -2   9      265.18      300.37     24.06 o 
  12  -2   9       61.93       71.64     17.63 o 
 -10  -1   9       51.66       66.53     13.81 o 
  -9  -1   9      342.19      436.33     14.36 o 
  -8  -1   9       83.00       74.60      7.32 o 
  -7  -1   9      533.81      546.00     16.04 o 
  -6  -1   9      279.05      273.52     10.12 o 
  -5  -1   9      464.41      478.09     15.54 o 
  -4  -1   9     2698.54     2753.66     81.50 o 
  -3  -1   9      255.41      254.72     20.46 o 
  -2  -1   9      183.49      152.44      5.70 o 
  -1  -1   9     1924.08     1829.51     23.04 o 
   0  -1   9      808.99      837.58     13.89 o 
   1  -1   9     4638.04     4583.04     54.28 o 
   2  -1   9     2700.89     2620.37     33.87 o 
   3  -1   9      250.08      258.20     13.51 o 
   4  -1   9       88.65       74.25     10.42 o 
   5  -1   9      229.38      220.88     20.45 o 
   6  -1   9        2.77        7.95      6.76 o 
   7  -1   9      941.03      918.54     27.57 o 
   8  -1   9       30.51       27.74      9.45 o 
   9  -1   9       13.75       13.70      9.10 o 
  10  -1   9      433.45      443.24     37.98 o 
  11  -1   9      121.03      124.21     20.94 o 
  12  -1   9      231.65      280.07     29.74 o 
 -10   0   9        1.78       14.87      7.83 o 
  -9   0   9     1203.80     1256.99     31.62 o 
  -8   0   9       70.64       76.70      7.20 o 
  -7   0   9      169.72      171.45      9.05 o 
  -6   0   9       78.41       70.53      6.45 o 
  -5   0   9      109.42      118.45      9.57 o 
  -4   0   9     1645.61     1704.53     27.77 o 
  -3   0   9     1607.28     1614.22     34.33 o 
  -2   0   9       44.64       44.70      8.34 o 
  -1   0   9      408.56      389.34      7.11 o 
   0   0   9      223.97      221.11      7.03 o 
   1   0   9     2391.34     2483.60     27.94 o 
   2   0   9     1559.63     1503.54     34.48 o 
   3   0   9      507.13      588.22     14.76 o 
   4   0   9      792.80      747.42     21.59 o 
   5   0   9      365.81      306.29     13.69 o 
   6   0   9      882.23      880.50     27.04 o 
   7   0   9        5.37       14.45      7.73 o 
   8   0   9       16.56       58.29     22.24 o 
   9   0   9      580.43      613.18     24.47 o 
  10   0   9      159.02      159.62     16.18 o 
  11   0   9      586.21      671.05     43.27 o 
  12   0   9      339.26      357.42     30.84 o 
  13   0   9        3.93        9.31     11.78 o 
 -10   1   9       38.26       39.24     10.56 o 
  -9   1   9      165.00      179.55     13.90 o 
  -8   1   9      172.15      196.52     10.65 o 
  -7   1   9        5.81       10.60      4.69 o 
  -6   1   9     2140.68     2166.57     33.72 o 
  -5   1   9        2.15        3.40      2.99 o 
  -4   1   9      402.85      412.75      9.46 o 
  -3   1   9       25.88       36.32      4.12 o 
  -2   1   9      645.81      597.49      9.69 o 
  -1   1   9     2250.07     2388.95     22.48 o 
   0   1   9       21.92       29.59      3.39 o 
   1   1   9       59.08       34.01      3.88 o 
   2   1   9      649.57      607.29     11.39 o 
   3   1   9     2726.17     2779.81     35.41 o 
   4   1   9       84.93       55.70      8.12 o 
   5   1   9       96.68      115.70     11.21 o 
   6   1   9      895.24      946.09     24.06 o 
   7   1   9     2649.05     2537.64     47.84 o 
   8   1   9      164.61      158.22     13.60 o 
   9   1   9      232.36      265.86     17.88 o 
  10   1   9      524.37      520.78     27.77 o 
  11   1   9      178.40      187.48     17.74 o 
  12   1   9      738.01      775.36     33.04 o 
  13   1   9       82.74      111.75     17.98 o 
 -10   2   9        3.16        2.40      5.87 o 
  -9   2   9      300.05      318.83     12.01 o 
  -8   2   9      127.69      122.43      7.62 o 
  -7   2   9       89.17       94.23      6.33 o 
  -6   2   9      104.88      114.57      6.76 o 
  -5   2   9       96.69       78.82      7.05 o 
  -4   2   9     2027.42     2026.09     24.65 o 
  -3   2   9      245.45      220.25      6.19 o 
  -2   2   9      955.89      930.03     28.68 o 
  -1   2   9     1877.79     1757.70     22.59 o 
   0   2   9       65.33       73.62      3.67 o 
   1   2   9     2000.74     1870.07     19.97 o 
   2   2   9       36.53       10.12      2.90 o 
   3   2   9      358.21      372.12     10.04 o 
   4   2   9     5913.79     5804.28    137.97 o 
   5   2   9     1257.20     1206.74     28.61 o 
   6   2   9      136.41      165.78     20.39 o 
   7   2   9      489.85      469.62     17.44 o 
   8   2   9      393.93      399.79     38.55 o 
   9   2   9      449.94      438.62     23.96 o 
  10   2   9      246.66      257.87     26.18 o 
  11   2   9      314.53      295.18     20.42 o 
  12   2   9      142.05      180.28     21.94 o 
  13   2   9       11.84        8.49     10.73 o 
  14   2   9       15.38       18.67     13.17 o 
  -9   3   9      439.68      452.65     14.96 o 
  -8   3   9      282.05      268.34     14.15 o 
  -7   3   9      161.47      183.51      8.48 o 
  -6   3   9     1312.91     1307.49     18.67 o 
  -5   3   9      405.32      399.25      9.41 o 
  -4   3   9     1619.40     1591.43     21.76 o 
  -3   3   9      395.31      381.79     10.41 o 
  -2   3   9      830.32      978.39     10.23 o 
  -1   3   9      987.97      969.86     15.60 o 
   0   3   9      428.65      569.33      8.51 o 
   1   3   9      299.60      301.62      9.09 o 
   2   3   9       10.75       11.75      4.38 o 
   3   3   9     6142.11     6374.06     77.34 o 
   4   3   9     9170.43     9699.28    126.70 o 
   5   3   9      300.96      258.44     11.46 o 
   6   3   9     1905.93     1925.10     33.78 o 
   7   3   9      365.48      355.66     14.97 o 
   8   3   9      768.45      768.58     23.06 o 
   9   3   9     1209.11     1262.27     36.76 o 
  10   3   9      130.94      139.89     14.21 o 
  11   3   9      172.08      166.73     19.39 o 
  12   3   9      453.77      443.63     44.49 o 
  13   3   9      211.22      191.60     31.11 o 
  14   3   9      462.78      500.61     48.85 o 
  -8   4   9      105.62       74.17      8.58 o 
  -7   4   9       74.81       70.15      5.28 o 
  -6   4   9      107.34      125.54     14.75 o 
  -5   4   9      137.60      130.39      3.92 o 
  -4   4   9      694.94      694.79     13.26 o 
  -3   4   9      180.44      163.13      7.87 o 
  -2   4   9       36.38       35.24      2.31 o 
  -1   4   9     1204.40     1183.13      9.92 o 
   0   4   9      639.56      759.90     13.32 o 
   1   4   9     2577.48     2706.62     36.42 o 
   2   4   9     2252.93     2266.92     33.10 o 
   3   4   9      105.09      127.62      4.89 o 
   4   4   9     8813.91     9249.33    115.29 o 
   5   4   9      268.93      326.55     23.48 o 
   6   4   9        5.45        9.89      6.57 o 
   7   4   9      123.25      111.65      9.86 o 
   8   4   9        0.73      514.16     19.38 o 
   9   4   9     2883.76     2863.62     96.28 o 
  10   4   9        8.06       13.38      8.40 o 
  11   4   9      327.95      269.85     18.96 o 
  12   4   9      194.38      226.81     19.36 o 
  13   4   9      122.82      121.46     21.46 o 
  14   4   9      257.60      253.63     24.17 o 
  -8   5   9        9.54        1.86     11.44 o 
  -7   5   9       45.57       41.22     12.09 o 
  -6   5   9       91.76      100.51      4.16 o 
  -5   5   9       25.39       21.71      1.46 o 
  -4   5   9       45.91       46.92     12.87 o 
  -3   5   9       26.45       26.32     10.87 o 
  -2   5   9      646.79      625.43     38.91 o 
  -1   5   9      709.24      717.99     26.75 o 
   0   5   9       36.38       13.90      6.55 o 
   1   5   9      439.69      452.68      5.49 o 
   2   5   9      233.49      192.74     14.91 o 
   3   5   9      138.22      154.05      9.31 o 
   4   5   9     2092.12     2079.93     28.11 o 
   5   5   9      778.02      693.11     12.65 o 
   6   5   9     1529.35     1531.56     25.14 o 
   7   5   9      503.42      476.40     28.43 o 
   8   5   9        1.05        3.26      5.71 o 
   9   5   9      158.29      155.58     13.00 o 
  10   5   9      216.71      241.17     16.28 o 
  11   5   9      655.93      653.81     31.69 o 
  12   5   9      320.37      348.77     49.85 o 
  13   5   9       30.55       21.50     11.83 o 
  14   5   9      202.92      171.56     25.25 o 
  -7   6   9        9.76        7.44     13.16 o 
  -6   6   9      139.74      164.94     23.17 o 
  -5   6   9       28.26       31.33     14.31 o 
  -4   6   9      192.49      187.97     20.46 o 
  -3   6   9      113.57      138.91     27.32 o 
  -2   6   9        5.36        4.01      8.30 o 
  -1   6   9      773.66      730.43     28.18 o 
   0   6   9        1.63        1.70     13.02 o 
   1   6   9     1902.12     1961.10     33.07 o 
   2   6   9     1309.53     1298.77     22.12 o 
   3   6   9      405.97      375.76     18.11 o 
   4   6   9       48.47       39.28      3.84 o 
   5   6   9      138.03      164.49     13.79 o 
   6   6   9      662.95      638.55     14.74 o 
   7   6   9      419.94      418.00     12.38 o 
   8   6   9       51.40       64.38      9.81 o 
   9   6   9     1524.16     1569.34     55.22 o 
  10   6   9      247.23      249.62     20.17 o 
  11   6   9       11.89        5.97      9.92 o 
  12   6   9      153.75      174.89     24.82 o 
  13   6   9       90.71      126.42     21.82 o 
  14   6   9       65.14       65.05     16.54 o 
  -7   7   9      290.28      259.93     31.76 o 
  -6   7   9        6.03       20.03     24.46 o 
  -5   7   9      185.27      192.55     24.32 o 
  -4   7   9       33.02       30.04     14.02 o 
  -3   7   9     1027.15     1041.15     62.09 o 
  -2   7   9      170.39      196.56     19.60 o 
  -1   7   9      854.31      833.00     33.47 o 
   0   7   9      256.64      238.04     18.31 o 
   1   7   9      394.61      399.34     31.54 o 
   2   7   9     2834.50     2832.12     32.39 o 
   3   7   9        5.13        9.46      5.78 o 
   4   7   9     1389.26     1346.23     16.65 o 
   5   7   9     1865.71     1796.21     41.30 o 
   6   7   9      285.67      280.18     15.73 o 
   7   7   9     2685.42     2657.64     39.94 o 
   8   7   9       49.66       52.89      7.95 o 
   9   7   9       28.32       30.47      8.68 o 
  10   7   9      133.17      133.66     11.89 o 
  11   7   9        1.40        1.10      6.88 o 
  12   7   9      133.96      127.81     15.98 o 
  13   7   9      103.12       78.86     18.61 o 
  14   7   9       21.95       21.13     12.95 o 
  -7   8   9      409.04      538.03     69.10 o 
  -6   8   9      367.98      397.12     36.19 o 
  -5   8   9      200.60      193.27     26.89 o 
  -4   8   9       97.37       90.70     19.46 o 
  -3   8   9      946.04      924.84     64.95 o 
  -2   8   9      928.21      903.82     39.77 o 
  -1   8   9      740.31      718.13     33.33 o 
   0   8   9     1407.30     1367.88     45.92 o 
   1   8   9       20.04       24.25      8.44 o 
   2   8   9      900.68      896.60     19.29 o 
   3   8   9       30.38       27.71      5.23 o 
   4   8   9      658.30      625.75     11.04 o 
   5   8   9      583.32      565.91     21.24 o 
   6   8   9       96.16      104.67     10.48 o 
   7   8   9      239.51      239.39     12.09 o 
   8   8   9       43.90       56.23      9.04 o 
   9   8   9      370.67      366.17     13.38 o 
  10   8   9      345.66      333.38     14.06 o 
  11   8   9        6.84       26.19      7.92 o 
  12   8   9     1026.24      977.27     47.49 o 
  13   8   9       56.33       35.45     18.15 o 
  14   8   9       45.23       20.05     16.02 o 
  -6   9   9       90.95       84.12     25.32 o 
  -5   9   9      121.10      115.73     24.75 o 
  -4   9   9       18.44       26.47     16.74 o 
  -3   9   9      598.02      626.72     37.62 o 
  -2   9   9      228.69      234.04     24.32 o 
  -1   9   9      113.58      104.43     17.88 o 
   0   9   9      885.83      979.63     39.34 o 
   1   9   9      274.96      258.07     34.05 o 
   2   9   9      646.82      654.07     17.92 o 
   3   9   9      694.96      695.89     12.47 o 
   4   9   9      213.37      198.69      7.65 o 
   5   9   9     1589.55     1571.34     28.01 o 
   6   9   9      188.76      220.05     11.84 o 
   7   9   9      796.28      805.39     16.54 o 
   8   9   9        2.92       -4.59      5.26 o 
   9   9   9      215.32      236.77     13.65 o 
  10   9   9      130.98      114.26     10.11 o 
  11   9   9       31.98       22.10      9.94 o 
  12   9   9      442.69      470.66     23.37 o 
  13   9   9      194.37      166.23     49.43 o 
  14   9   9       22.01       10.82      8.97 o 
  -5  10   9       85.06       82.69     24.61 o 
  -4  10   9      197.33       82.97     36.62 o 
  -3  10   9       95.78       84.40     20.60 o 
  -2  10   9       22.43       24.32     14.45 o 
  -1  10   9      320.13      336.32     27.47 o 
   0  10   9      179.34      189.12     21.74 o 
   2  10   9     1554.87     1508.23     28.19 o 
   3  10   9       10.51       11.44      2.56 o 
   4  10   9      634.90      622.63     16.37 o 
   5  10   9      164.40      159.19     18.30 o 
   6  10   9       42.58       50.82     13.02 o 
   7  10   9      544.70      562.42     15.29 o 
   8  10   9      144.91      134.25      8.89 o 
   9  10   9       20.35       13.34      6.62 o 
  10  10   9     1395.34     1380.94     28.62 o 
  11  10   9      128.67      120.53     11.24 o 
  12  10   9       45.07       55.69     11.04 o 
  13  10   9       78.46       68.74     27.87 o 
  14  10   9       15.65       -1.43     11.02 o 
  -4  11   9       16.90       28.47     19.31 o 
  -3  11   9      237.40      251.20     31.04 o 
  -2  11   9        7.88        7.58     21.46 o 
  -1  11   9      797.96      849.03     44.06 o 
   0  11   9      346.91      408.28     30.33 o 
   1  11   9      433.52      449.62     46.35 o 
   2  11   9      100.64       95.28      4.49 o 
   3  11   9        1.91        0.26      1.95 o 
   4  11   9      318.59      304.99      8.94 o 
   5  11   9     1332.98     1318.71     26.18 o 
   6  11   9      374.24      376.36     17.69 o 
   7  11   9        6.05        7.58      7.94 o 
   8  11   9      280.29      289.08     14.80 o 
   9  11   9        8.79       12.92      9.16 o 
  10  11   9      468.48      520.38     20.78 o 
  11  11   9       14.11       24.26      7.90 o 
  12  11   9      229.57      200.39     21.64 o 
  13  11   9       38.10       11.68      8.12 o 
  -3  12   9      167.80      185.40     47.64 o 
  -2  12   9       13.93       -4.58     13.59 o 
  -1  12   9       50.22       13.16     14.59 o 
   0  12   9      278.47      296.69     29.33 o 
   1  12   9       29.35       12.87     13.16 o 
   2  12   9      459.03      406.93     33.26 o 
   3  12   9       67.87       57.74      8.48 o 
   4  12   9       18.38       22.55      4.30 o 
   5  12   9     1082.50     1047.86     18.01 o 
   6  12   9        5.53        7.82      9.65 o 
   7  12   9        1.62       11.09      7.73 o 
   8  12   9      107.68       89.42     17.16 o 
   9  12   9      208.66      210.70     14.54 o 
  10  12   9      591.26      609.16     23.51 o 
  11  12   9        2.34        7.39      8.11 o 
  12  12   9        0.97       -0.17     11.60 o 
  -1  13   9       99.94      102.28     38.91 o 
   0  13   9      134.13      132.04     24.32 o 
   1  13   9      243.21      188.26     25.61 o 
   2  13   9       70.80       97.56     32.76 o 
   3  13   9      785.24      694.05     16.20 o 
   4  13   9        2.28        1.70      4.24 o 
   5  13   9      202.81      215.21     17.68 o 
   6  13   9       85.11       78.55      7.58 o 
   7  13   9      488.65      491.83     23.84 o 
   8  13   9      531.21      557.25     21.05 o 
   9  13   9        1.49        2.50     10.01 o 
  10  13   9      261.07      265.45     17.08 o 
  11  13   9      125.88      124.04     24.32 o 
   0  14   9      161.90      173.24     46.21 o 
   1  14   9      116.74      119.45     24.46 o 
   2  14   9       72.18       85.55     21.46 o 
   3  14   9      196.87      165.23     25.03 o 
   4  14   9       22.19       12.25      5.09 o 
   5  14   9       14.21       22.58      6.52 o 
   6  14   9        0.73        4.14      8.87 o 
   7  14   9       30.53       30.30      7.00 o 
   8  14   9      128.85      143.62     11.97 o 
   9  14   9       25.04       10.98      9.43 o 
  10  14   9       53.96       54.64     18.38 o 
   3  15   9       79.83       81.83     22.32 o 
   4  15   9       25.89       22.46     16.17 o 
   5  15   9      367.83      359.35     32.47 o 
   6  15   9       47.16       38.96      9.95 o 
   7  15   9        6.41       10.95     11.97 o 
   8  15   9       87.50       91.20     16.02 o 
  -4 -10  10      250.79      280.53     36.62 o 
  -3 -10  10       16.44       28.47     20.03 o 
  -2 -10  10      237.95      204.00     32.33 o 
  -1 -10  10       38.65       58.37     37.19 o 
   0 -10  10      288.78      316.29     36.19 o 
   1 -10  10       70.77       54.53     16.17 o 
  -6  -9  10      380.72      401.90     28.57 o 
  -5  -9  10       21.05       -4.72     14.59 o 
  -4  -9  10       19.17       15.74     16.74 o 
  -3  -9  10      268.89      355.92     56.65 o 
  -2  -9  10       68.01       91.27     22.89 o 
  -1  -9  10       42.82       26.89     17.88 o 
   0  -9  10        2.23       19.92     11.98 o 
   1  -9  10      157.43      120.95     28.61 o 
   2  -9  10      628.73      645.00     32.45 o 
   3  -9  10       83.35       76.64     16.53 o 
   4  -9  10      210.24      189.67     21.89 o 
  -7  -8  10        0.16       25.40     12.99 o 
  -6  -8  10      281.27      312.72     23.72 o 
  -5  -8  10        2.20       -6.01     13.59 o 
  -4  -8  10       17.14       20.03     25.32 o 
  -3  -8  10      415.79      405.13     34.91 o 
  -2  -8  10      107.78      134.33     23.89 o 
  -1  -8  10      798.83      663.50    384.39 o 
   0  -8  10      649.30      604.24     34.87 o 
   1  -8  10       84.93       75.78     17.74 o 
   2  -8  10     1087.08     1067.80     44.77 o 
   3  -8  10        1.95        0.11     10.66 o 
   4  -8  10      161.13      189.62     24.62 o 
   5  -8  10      335.85      367.84     41.62 o 
   6  -8  10      116.68       94.82     21.96 o 
  -8  -7  10      153.10      163.88     19.45 o 
  -7  -7  10       35.06       50.50     19.60 o 
  -6  -7  10      282.55      313.18     21.79 o 
  -5  -7  10      922.58      840.30     66.66 o 
  -4  -7  10      296.42      253.21     26.89 o 
  -3  -7  10      828.15      815.41     41.91 o 
  -2  -7  10       22.72       28.90     24.75 o 
  -1  -7  10      511.55      515.63     29.41 o 
   0  -7  10      244.40      255.66     16.68 o 
   1  -7  10       94.72      107.39     17.43 o 
   2  -7  10      681.77      698.74     31.61 o 
   3  -7  10      440.47      488.25     25.27 o 
   4  -7  10       11.86        6.80      9.41 o 
   5  -7  10      131.73      125.67     17.29 o 
   6  -7  10       11.92       23.40     14.99 o 
   7  -7  10       36.71       31.97     14.06 o 
  -9  -6  10      167.30      225.94     24.97 o 
  -8  -6  10      578.28      849.88     71.96 o 
  -7  -6  10        5.31       16.93     10.20 o 
  -6  -6  10      886.68      866.94     41.99 o 
  -5  -6  10      606.84      546.04     33.90 o 
  -4  -6  10      388.35      360.07     27.61 o 
  -3  -6  10      451.93      463.64     47.49 o 
  -2  -6  10      193.34      224.59     23.03 o 
  -1  -6  10      189.74      189.46     16.16 o 
   0  -6  10      223.82      193.69     20.03 o 
   1  -6  10      525.76      539.71     23.26 o 
   2  -6  10       11.85       10.61      8.75 o 
   3  -6  10      173.61      184.93     19.82 o 
   4  -6  10       25.80       22.20     10.32 o 
   5  -6  10        2.87       -1.65      7.89 o 
   6  -6  10        0.37        8.95      9.86 o 
   7  -6  10      559.56      568.25     33.33 o 
   8  -6  10      450.28      475.17     29.75 o 
  -9  -5  10        6.02       18.34     10.90 o 
  -8  -5  10      557.00      568.52     26.08 o 
  -7  -5  10       36.20       30.09     11.59 o 
  -6  -5  10      336.01      329.50     26.97 o 
  -5  -5  10     1094.41     1045.44     42.34 o 
  -4  -5  10        5.17       12.16     10.87 o 
  -3  -5  10        6.11       18.45     11.30 o 
  -2  -5  10      444.73      462.06     27.61 o 
  -1  -5  10        1.48        1.32      2.26 o 
   0  -5  10      472.88      474.35     10.71 o 
   1  -5  10        0.22        2.24      3.58 o 
   2  -5  10       37.33       38.12      9.91 o 
   3  -5  10      431.65      461.71     21.29 o 
   4  -5  10        2.36       -0.18      6.22 o 
   5  -5  10     3100.57     3151.64     76.39 o 
   6  -5  10      242.11      254.55     19.57 o 
   7  -5  10      269.26      251.13     25.06 o 
   8  -5  10      856.80      883.97     36.62 o 
   9  -5  10       12.16       19.91     13.09 o 
 -10  -4  10      111.93      108.27     18.90 o 
  -9  -4  10       73.11       63.30     15.62 o 
  -8  -4  10      952.52      991.42     31.45 o 
  -7  -4  10      107.70      116.02      8.60 o 
  -6  -4  10      554.33      582.92     22.10 o 
  -5  -4  10      449.63      435.67     18.55 o 
  -4  -4  10        3.82       11.87      9.73 o 
  -3  -4  10      194.76      198.70     18.45 o 
  -2  -4  10      230.01      217.25      8.12 o 
  -1  -4  10      590.55      602.34     21.16 o 
   0  -4  10      167.17      177.69      6.87 o 
   1  -4  10      768.15      699.30     48.27 o 
   2  -4  10      509.58      507.71     19.82 o 
   3  -4  10     1159.62     1120.98     30.55 o 
   4  -4  10      575.33      555.03     22.45 o 
   5  -4  10     2062.71     2060.45     47.84 o 
   6  -4  10     1516.94     1582.51     48.83 o 
   7  -4  10        3.31        5.17     14.25 o 
   8  -4  10       11.04       17.42     13.32 o 
   9  -4  10      211.34      224.93     25.62 o 
  10  -4  10      137.33      141.03     20.69 o 
 -10  -3  10      204.53      172.81     17.07 o 
  -9  -3  10      127.80      113.61     17.97 o 
  -8  -3  10      534.87      591.36     46.19 o 
  -7  -3  10       21.03       17.53      6.75 o 
  -6  -3  10      136.76      168.44      8.14 o 
  -5  -3  10      578.42      573.38     14.38 o 
  -4  -3  10      229.92      256.78     18.45 o 
  -3  -3  10       37.30       52.50     11.59 o 
  -2  -3  10       20.41       22.29     22.82 o 
  -1  -3  10      155.68      167.50      7.77 o 
   0  -3  10     3643.81     3499.43     45.50 o 
   1  -3  10       16.09       23.25      4.53 o 
   2  -3  10     3046.32     2947.39     59.24 o 
   3  -3  10     1802.76     1753.94     42.65 o 
   4  -3  10      652.75      763.14     46.78 o 
   5  -3  10     1477.85     1537.58     43.45 o 
   6  -3  10     1347.09     1336.59     36.62 o 
   7  -3  10      343.18      344.90     20.62 o 
   8  -3  10       12.73       11.54      9.70 o 
   9  -3  10        4.63       11.05     10.36 o 
  10  -3  10        2.68        6.15     12.73 o 
  11  -3  10       65.78       69.78     21.55 o 
 -10  -2  10      205.37      166.03     15.75 o 
  -9  -2  10      162.92      159.99     10.41 o 
  -8  -2  10      236.57      264.70     12.19 o 
  -7  -2  10       42.65       46.13      6.73 o 
  -6  -2  10      106.87      127.13      7.34 o 
  -5  -2  10      221.47      231.05      8.88 o 
  -4  -2  10        0.44       -1.95      3.74 o 
  -3  -2  10     1153.01     1129.55     47.21 o 
  -2  -2  10      330.44      310.24      9.28 o 
  -1  -2  10      101.64       99.18      5.19 o 
   0  -2  10     1795.15     1769.76     23.25 o 
   1  -2  10     2262.05     2131.92     32.78 o 
   2  -2  10      431.04      395.80     10.70 o 
   3  -2  10     3009.24     3009.30     58.34 o 
   4  -2  10       27.45       38.26      8.64 o 
   5  -2  10      686.62      661.32     22.67 o 
   6  -2  10      710.61      751.67     48.14 o 
   7  -2  10       93.02       76.22     12.42 o 
   8  -2  10      143.66      150.48     19.07 o 
   9  -2  10       81.83       67.94     13.79 o 
  10  -2  10        6.71       -1.56      8.74 o 
  11  -2  10      395.96      459.82     29.43 o 
  12  -2  10        7.42       16.58     17.20 o 
 -10  -1  10       38.47       30.62     12.04 o 
  -9  -1  10        0.09       -4.50      5.10 o 
  -8  -1  10      534.22      550.84     31.37 o 
  -7  -1  10      378.93      399.12     11.98 o 
  -6  -1  10      109.73       86.88      7.65 o 
  -5  -1  10      513.87      548.93     15.31 o 
  -4  -1  10      429.54      445.36     14.04 o 
  -3  -1  10      478.14      474.45     18.17 o 
  -2  -1  10     3084.87     3025.59     41.51 o 
  -1  -1  10      243.35      241.40      7.08 o 
   0  -1  10     5980.63     6149.06    174.26 o 
   1  -1  10      886.37      814.22     13.70 o 
   2  -1  10      148.12      161.49      9.40 o 
   3  -1  10      617.27      611.89     17.39 o 
   4  -1  10      174.31      206.42     15.38 o 
   5  -1  10        4.94        9.14      7.30 o 
   6  -1  10     2216.47     2244.34     63.67 o 
   7  -1  10       16.78       14.05      9.90 o 
   8  -1  10        4.73        6.43     13.18 o 
   9  -1  10      444.90      442.86     23.61 o 
  10  -1  10       53.16       59.69     16.52 o 
  11  -1  10     1169.40     1143.99     42.18 o 
  12  -1  10       33.16       39.81     16.11 o 
 -10   0  10      135.78      128.13     12.88 o 
  -9   0  10       84.90       92.22     13.10 o 
  -8   0  10       54.26       51.45      7.55 o 
  -7   0  10      298.38      313.65     10.54 o 
  -6   0  10      225.85      224.96      8.66 o 
  -5   0  10      526.03      518.96     14.40 o 
  -4   0  10      534.39      556.81     16.45 o 
  -3   0  10     1423.64     1378.96     22.85 o 
  -2   0  10     1070.14     1099.79     33.61 o 
  -1   0  10       47.75       40.89      3.90 o 
   0   0  10      384.66      391.46     11.38 o 
   1   0  10       48.66       42.92      4.99 o 
   2   0  10      777.98      732.84     14.32 o 
   3   0  10      951.35      954.56     19.95 o 
   4   0  10      419.92      433.23     14.85 o 
   5   0  10     1333.94     1313.03     29.18 o 
   6   0  10      941.96      973.92     26.25 o 
   7   0  10      401.66      408.43     19.02 o 
   8   0  10      255.27      236.28     16.88 o 
   9   0  10       56.62       57.21     12.13 o 
  10   0  10      185.13      193.04     18.26 o 
  11   0  10     1126.28     1139.23     47.06 o 
  12   0  10       26.10       23.29     13.09 o 
  13   0  10      262.66      280.82     26.74 o 
 -10   1  10      226.87      262.41     15.11 o 
  -9   1  10       39.61       32.73      9.47 o 
  -8   1  10       89.45       83.12      8.57 o 
  -7   1  10      272.93      277.82     12.04 o 
  -6   1  10      396.40      407.66     11.94 o 
  -5   1  10      991.30      993.22     19.81 o 
  -4   1  10      130.80      144.07     16.09 o 
  -3   1  10        9.08       14.63      6.87 o 
  -2   1  10      962.27      946.46     13.88 o 
  -1   1  10     1778.21     1790.54     31.96 o 
   0   1  10     1957.76     1934.90     50.59 o 
   1   1  10       31.56       25.10      4.66 o 
   2   1  10      712.54      641.86     11.33 o 
   3   1  10     4040.24     3947.06     50.56 o 
   4   1  10      117.86      131.97     14.59 o 
   5   1  10       69.29       85.09     11.11 o 
   6   1  10      111.81      113.95     10.81 o 
   7   1  10      375.61      360.05     17.35 o 
   8   1  10     1456.39     1498.98     42.90 o 
   9   1  10        8.22        3.57      9.25 o 
  10   1  10       85.51       84.45     13.75 o 
  11   1  10       98.48      111.59     16.07 o 
  12   1  10        0.04       -4.89      9.86 o 
  13   1  10      299.89      373.63     27.56 o 
  -9   2  10       19.85       15.36      7.72 o 
  -8   2  10      441.52      457.50     24.52 o 
  -7   2  10      351.43      358.76     11.61 o 
  -6   2  10        0.49        7.24      4.56 o 
  -5   2  10      124.28      123.12      6.73 o 
  -4   2  10      861.77      881.33     16.45 o 
  -3   2  10       93.68      111.01      4.70 o 
  -2   2  10     1614.16     1610.01     26.85 o 
  -1   2  10       92.66       92.45      5.14 o 
   0   2  10      421.37      404.50      7.21 o 
   1   2  10      427.99      415.84     13.75 o 
   2   2  10        0.90       -0.89      2.44 o 
   3   2  10      335.28      292.67      9.16 o 
   4   2  10      283.61      295.28     11.86 o 
   5   2  10        4.27        0.28      5.05 o 
   6   2  10     1056.46      986.11     23.81 o 
   7   2  10       61.50       64.87     12.09 o 
   8   2  10        3.71        7.11      7.23 o 
   9   2  10       16.81       32.29     11.93 o 
  10   2  10      299.26      291.95     22.70 o 
  11   2  10      366.85      383.81     36.91 o 
  12   2  10       87.51       95.17     19.59 o 
  13   2  10        4.81       17.11     15.09 o 
  -8   3  10       27.50       39.80      5.91 o 
  -7   3  10     2024.35     1900.20     29.29 o 
  -6   3  10        8.80        4.87      2.98 o 
  -5   3  10      190.85      191.00     11.03 o 
  -4   3  10        0.85        1.34      3.06 o 
  -3   3  10       27.89       25.63      3.85 o 
  -2   3  10       88.06      118.44      8.12 o 
  -1   3  10      228.67      267.75      6.23 o 
   0   3  10     2978.60     2886.72     37.85 o 
   1   3  10      660.64      673.30      9.15 o 
   2   3  10      113.82      144.33      5.24 o 
   3   3  10       10.97       22.89      3.71 o 
   4   3  10     2407.39     2521.95     36.02 o 
   5   3  10        2.71        4.38      4.48 o 
   6   3  10      731.21      774.01     19.61 o 
   7   3  10      617.09      621.78     23.57 o 
   8   3  10     1795.34     1825.20     38.83 o 
   9   3  10      265.70      278.90     16.84 o 
  10   3  10       31.74       18.26     11.41 o 
  11   3  10      157.55      150.85     17.88 o 
  12   3  10       10.94       15.02     10.72 o 
  13   3  10       26.13       27.29     12.96 o 
  14   3  10       22.95       19.02     13.46 o 
  -8   4  10       88.90       98.56     33.47 o 
  -7   4  10      449.77      500.23     26.36 o 
  -6   4  10      142.35      119.88      7.07 o 
  -5   4  10        2.90        7.16      5.02 o 
  -4   4  10     1201.64     1185.14     17.95 o 
  -3   4  10       14.79       12.97      2.56 o 
  -2   4  10      604.14      551.23     18.94 o 
  -1   4  10      124.75      158.48      5.85 o 
   0   4  10      918.72      912.44     23.03 o 
   1   4  10      693.36      695.62      9.51 o 
   2   4  10       29.63       30.13      6.01 o 
   3   4  10      674.29      584.23     10.01 o 
   4   4  10     4269.46     4557.62     55.88 o 
   5   4  10     2429.13     2416.35     34.03 o 
   6   4  10      191.17      168.78      8.52 o 
   7   4  10       12.17        3.43      5.46 o 
   8   4  10      672.05      678.59     21.75 o 
   9   4  10      376.16      395.06     18.51 o 
  10   4  10       67.02       64.80     11.63 o 
  11   4  10      266.99      276.22     19.41 o 
  12   4  10       64.36       49.04     15.40 o 
  13   4  10       16.33       24.41     12.53 o 
  14   4  10       57.63       71.72     20.63 o 
  -7   5  10      679.69      711.26     41.06 o 
  -6   5  10       22.48       12.92      3.75 o 
  -5   5  10        4.50        3.63      1.64 o 
  -4   5  10      127.76      107.43     16.31 o 
  -3   5  10       14.57       13.16      9.87 o 
  -2   5  10      133.61      134.61     15.31 o 
  -1   5  10       83.08      102.31      9.45 o 
   0   5  10      776.13      786.53      9.63 o 
   1   5  10     1342.87     1346.03     12.77 o 
   2   5  10        0.16        3.43      1.82 o 
   3   5  10     1443.46     1419.66     16.91 o 
   4   5  10      413.46      416.31     13.26 o 
   5   5  10      766.74      768.59     15.70 o 
   6   5  10     1463.60     1441.35     24.76 o 
   7   5  10       54.38       62.90      6.99 o 
   8   5  10       69.69       69.09      9.66 o 
   9   5  10       57.87       59.43     11.59 o 
  10   5  10      244.49      226.52     16.34 o 
  11   5  10      214.16      261.91     35.26 o 
  12   5  10       26.77       22.81     11.07 o 
  13   5  10      210.57      214.61     24.82 o 
  14   5  10      335.80      366.00     33.37 o 
  -7   6  10      185.98      202.14     27.90 o 
  -6   6  10       87.63       95.13     20.46 o 
  -5   6  10        6.75       11.44     12.30 o 
  -4   6  10       44.93       34.76     13.73 o 
  -3   6  10      459.60      488.10     28.61 o 
  -2   6  10      473.93      492.68     26.89 o 
  -1   6  10      184.02      184.25     17.88 o 
   0   6  10      734.99      633.88     19.31 o 
   1   6  10      760.38      798.55     35.97 o 
   2   6  10      431.53      398.36     20.24 o 
   3   6  10     3193.60     3155.14     41.05 o 
   4   6  10      186.39      178.35      7.85 o 
   5   6  10        1.39        0.56      3.55 o 
   6   6  10      149.65      155.51      7.85 o 
   7   6  10      378.05      393.64     14.49 o 
   8   6  10       73.90       71.62     10.26 o 
   9   6  10      314.74      307.37     13.40 o 
  10   6  10       34.48       36.08     11.02 o 
  11   6  10      507.14      475.81     27.34 o 
  12   6  10      277.07      292.47     24.93 o 
  13   6  10        3.99        9.97     10.47 o 
  14   6  10      286.10      324.18     40.63 o 
  -7   7  10       40.10       35.91     19.46 o 
  -6   7  10        0.02       -5.29     13.30 o 
  -5   7  10        8.53        3.00     11.02 o 
  -4   7  10        6.91        8.01     12.02 o 
  -3   7  10       22.90       33.62     13.88 o 
  -2   7  10     1248.33     1309.09     46.49 o 
  -1   7  10      193.61      217.87     32.19 o 
   0   7  10      273.69      291.78     31.26 o 
   1   7  10     3975.79     3956.38     67.77 o 
   2   7  10       35.90       28.98      4.79 o 
   3   7  10      665.13      679.40     14.85 o 
   4   7  10      862.11      849.17     21.17 o 
   5   7  10       98.15       93.19      6.41 o 
   6   7  10      230.88      217.89     11.00 o 
   7   7  10     1381.88     1376.08     28.47 o 
   8   7  10       12.96        8.60      5.71 o 
   9   7  10        8.56       16.25      6.22 o 
  10   7  10       50.03       51.49      9.61 o 
  11   7  10      560.77      548.59     37.27 o 
  12   7  10      193.43      187.83     21.32 o 
  13   7  10      554.81      558.40     28.93 o 
  14   7  10      260.98      260.03     41.77 o 
  -7   8  10       84.86       93.70     26.47 o 
  -6   8  10       44.26       48.07     20.60 o 
  -5   8  10      215.16      231.75     29.33 o 
  -4   8  10       57.08       86.98     20.46 o 
  -3   8  10       21.92       31.61     15.02 o 
  -2   8  10      393.34      434.46     29.90 o 
  -1   8  10      514.05      532.45     30.04 o 
   0   8  10      416.19      356.63     25.18 o 
   1   8  10        8.95       21.39     15.24 o 
   2   8  10      271.21      275.12      4.03 o 
   3   8  10       48.97       47.89      8.71 o 
   4   8  10       63.01       66.95      4.63 o 
   5   8  10        1.04        8.21      8.61 o 
   6   8  10      605.91      571.41     14.71 o 
   7   8  10       36.99       50.83      7.12 o 
   8   8  10     1154.57     1106.92     23.73 o 
   9   8  10      532.78      514.12     15.92 o 
  10   8  10        0.14       -5.97      5.97 o 
  11   8  10      490.25      476.57     27.74 o 
  12   8  10     1252.29     1190.44     33.97 o 
  13   8  10     1206.51     1222.28     49.17 o 
  14   8  10       34.89       33.15     17.44 o 
  -6   9  10        1.35      -12.87     17.88 o 
  -5   9  10        3.61        0.29     18.60 o 
  -4   9  10       38.67       71.24     21.32 o 
  -3   9  10       96.54       92.84     20.89 o 
  -2   9  10      922.98      910.54     45.78 o 
  -1   9  10       51.10       38.20     14.59 o 
   0   9  10       10.12       14.59     12.02 o 
   1   9  10        8.06       17.88     11.73 o 
   2   9  10       62.63       58.46      2.21 o 
   3   9  10      129.13      128.30     15.00 o 
   4   9  10       15.25       13.27      3.86 o 
   5   9  10       39.06       38.10      4.97 o 
   6   9  10      138.03      143.69      7.33 o 
   7   9  10       40.30       54.71      7.33 o 
   8   9  10      564.90      566.60     15.16 o 
   9   9  10       82.15      102.40     10.43 o 
  10   9  10      109.69      102.28     13.35 o 
  11   9  10     1161.95     1105.83     30.44 o 
  12   9  10      504.11      531.08     26.02 o 
  13   9  10      352.86      333.17     18.93 o 
  14   9  10        3.30        5.84      9.93 o 
  -5  10  10      140.37      130.32     28.90 o 
  -4  10  10       15.13       31.47     18.60 o 
  -3  10  10        7.36       11.02     14.88 o 
  -2  10  10       30.54       31.47     16.31 o 
  -1  10  10       90.38       91.27     19.60 o 
   0  10  10       29.05       47.06     15.74 o 
   1  10  10       42.47       45.63     15.16 o 
   2  10  10       21.55       35.11     12.16 o 
   3  10  10      136.47      138.52      4.58 o 
   4  10  10      802.94      829.87     18.15 o 
   5  10  10       12.68       18.35      8.47 o 
   6  10  10       42.57       36.09      8.93 o 
   7  10  10      112.19      115.74      7.83 o 
   8  10  10      117.17      105.59      8.48 o 
   9  10  10     1558.36     1558.65     31.90 o 
  10  10  10        5.50        7.17      7.86 o 
  11  10  10       55.44       47.94     10.21 o 
  12  10  10       90.70       37.59     14.44 o 
  13  10  10       43.28       34.91     19.72 o 
  -4  11  10       22.06       19.03     18.45 o 
  -3  11  10       11.78       13.45     26.32 o 
  -2  11  10       80.76       96.13     22.75 o 
  -1  11  10        1.13       -0.57     17.02 o 
   0  11  10      668.58      650.32     39.05 o 
   1  11  10      112.18      122.88     20.60 o 
   2  11  10      603.27      662.77     35.76 o 
   3  11  10       30.27       32.05      3.71 o 
   4  11  10      443.07      462.00      9.94 o 
   5  11  10       38.34       53.70      6.41 o 
   6  11  10      257.88      255.56     12.33 o 
   7  11  10      235.52      263.15     13.54 o 
   8  11  10      409.22      404.31     17.44 o 
   9  11  10      481.47      465.52     15.76 o 
  10  11  10       97.97       90.39     11.16 o 
  11  11  10       33.09       46.68     13.00 o 
  12  11  10      613.36      646.52     24.88 o 
  13  11  10        1.22        7.78      8.73 o 
  -3  12  10      135.85      128.89     28.75 o 
  -2  12  10      194.93      180.39     29.61 o 
  -1  12  10       26.65       24.18     17.02 o 
   0  12  10        2.03        3.58     12.30 o 
   1  12  10      587.40      625.72     39.48 o 
   2  12  10      519.81      520.29     35.33 o 
   3  12  10      178.73      163.85      6.76 o 
   4  12  10      704.97      704.68     18.15 o 
   5  12  10        0.24        5.63      5.22 o 
   6  12  10      714.06      710.51     24.91 o 
   7  12  10      140.12      117.31     10.85 o 
   8  12  10       59.66       65.22     15.97 o 
   9  12  10      191.06      178.93     22.47 o 
  10  12  10       20.93       32.08     10.73 o 
  11  12  10      301.54      344.20     20.06 o 
  12  12  10      189.28      188.40     23.03 o 
  -1  13  10      230.12      208.43     31.33 o 
   0  13  10       24.30       14.88     25.75 o 
   1  13  10      288.12      313.43     32.19 o 
   2  13  10        0.51        6.29     13.02 o 
   3  13  10      153.29      179.96     25.46 o 
   4  13  10      455.40      426.51     11.89 o 
   5  13  10       36.20       33.73      5.76 o 
   6  13  10      615.97      634.41     15.56 o 
   7  13  10      269.57      241.41     17.52 o 
   8  13  10       72.33       59.63     14.09 o 
   9  13  10      511.06      539.79     22.40 o 
  10  13  10       50.83       41.50     18.60 o 
  11  13  10      169.25      191.68     21.39 o 
   1  14  10      154.23      158.22     28.18 o 
   2  14  10      107.51      121.45     24.89 o 
   3  14  10      135.52      114.87     23.75 o 
   4  14  10       50.42       63.37     19.60 o 
   5  14  10        1.19       -3.30      4.04 o 
   6  14  10      201.09      211.25     22.67 o 
   7  14  10       23.57       27.95      7.35 o 
   8  14  10        0.15       -2.54      5.37 o 
   9  14  10      364.01      389.76     19.85 o 
  10  14  10       89.11       87.85     13.18 o 
   4  15  10      242.02      205.00     29.33 o 
   5  15  10       45.34       47.64     19.17 o 
   7  15  10      162.55      140.55     14.83 o 
  -4  -9  11       26.35       14.31     17.31 o 
  -3  -9  11       46.35       44.63     21.89 o 
  -2  -9  11      239.33      241.90     33.47 o 
  -1  -9  11       12.23       12.30     17.02 o 
   0  -9  11      311.88      308.02     25.27 o 
   1  -9  11      418.79      425.03     28.99 o 
   2  -9  11       30.57       56.57     16.57 o 
  -6  -8  11       69.27       61.39     15.82 o 
  -5  -8  11        2.62      -14.88     16.59 o 
  -4  -8  11      452.89      496.68     39.91 o 
  -3  -8  11       13.05        1.29     19.88 o 
  -2  -8  11      512.69      550.47     39.77 o 
  -1  -8  11      244.34      268.66     31.61 o 
   0  -8  11      313.23      316.13     23.53 o 
   1  -8  11      526.94      568.49     29.89 o 
   2  -8  11       25.42       23.75     18.81 o 
   3  -8  11       12.00       19.61     20.17 o 
   4  -8  11      602.88      648.12     40.65 o 
   5  -8  11       41.14       47.83     19.04 o 
  -7  -7  11      557.61      536.02     54.58 o 
  -6  -7  11      519.49      569.57     34.40 o 
  -5  -7  11       66.53       78.25     20.74 o 
  -4  -7  11      122.64      118.88     36.76 o 
  -3  -7  11      105.79      100.57     21.60 o 
  -2  -7  11      557.69      542.32     38.48 o 
  -1  -7  11      369.40      399.08     23.71 o 
   0  -7  11       18.46       16.57      4.44 o 
   1  -7  11      344.16      318.59     26.30 o 
   2  -7  11      285.10      320.34     27.58 o 
   3  -7  11      165.10      167.97     18.74 o 
   4  -7  11      759.82      769.69     36.19 o 
   5  -7  11        0.97        4.14      9.91 o 
   6  -7  11        3.06       19.87     13.00 o 
  -8  -6  11        0.52       24.86     12.07 o 
  -7  -6  11      396.28      612.23    245.62 o 
  -6  -6  11      483.01      533.19     25.88 o 
  -5  -6  11       24.18       35.19     26.18 o 
  -4  -6  11       99.49       91.84     19.60 o 
  -3  -6  11       69.95       59.94     17.31 o 
  -2  -6  11      648.82      683.23     37.91 o 
  -1  -6  11     1129.17     1083.80     46.63 o 
   0  -6  11      489.55      507.94     12.18 o 
   1  -6  11      781.10      747.93     60.24 o 
   2  -6  11       16.53       16.38     11.76 o 
   3  -6  11      315.77      324.87     21.64 o 
   4  -6  11      135.38      159.73     17.75 o 
   5  -6  11      110.31      119.82     20.32 o 
   6  -6  11       77.44      107.81     17.35 o 
   7  -6  11       13.46       -7.41     13.04 o 
   8  -6  11      640.95      602.49     50.28 o 
  -8  -5  11       20.37       40.92     18.38 o 
  -7  -5  11      284.57      288.25     27.32 o 
  -6  -5  11       21.84       21.98     11.80 o 
  -5  -5  11       76.02      100.14     18.31 o 
  -4  -5  11      865.23      834.72     39.20 o 
  -3  -5  11      295.60      273.95     23.75 o 
  -2  -5  11      181.76      192.26     34.19 o 
  -1  -5  11      577.13      595.21     15.76 o 
   0  -5  11       12.81       18.02      5.85 o 
   1  -5  11     1030.68     1002.11     45.85 o 
   2  -5  11      244.56      267.24     20.17 o 
   3  -5  11       93.16      106.25     14.06 o 
   4  -5  11      977.50      963.84     37.86 o 
   5  -5  11      278.35      301.28     21.14 o 
   6  -5  11      474.11      482.24     26.10 o 
   7  -5  11        7.63        6.21     13.66 o 
   8  -5  11      518.31      520.70     36.66 o 
   9  -5  11     1598.69     1626.23     55.77 o 
  -9  -4  11      309.47      410.26     23.59 o 
  -8  -4  11       37.83       35.24     13.59 o 
  -7  -4  11      474.86      464.67     22.18 o 
  -6  -4  11      375.77      413.82     24.00 o 
  -5  -4  11      562.83      542.60     29.76 o 
  -4  -4  11       11.20       26.32     12.02 o 
  -3  -4  11        9.92       -5.58     15.16 o 
  -2  -4  11      824.48      823.70     16.99 o 
  -1  -4  11     2497.50     2492.60     32.20 o 
   0  -4  11       86.57       95.02      6.33 o 
   1  -4  11      277.44      291.89     13.71 o 
   2  -4  11       35.32       11.50     10.07 o 
   3  -4  11     1751.34     1783.78     73.39 o 
   4  -4  11     1356.93     1348.57     36.76 o 
   5  -4  11        2.46        3.29      7.79 o 
   6  -4  11      955.17     1007.23     40.88 o 
   7  -4  11      908.17      916.07     34.48 o 
   8  -4  11      295.91      301.32     23.10 o 
   9  -4  11      568.72      604.26     76.39 o 
  10  -4  11       10.89       12.98     12.99 o 
  -9  -3  11      196.41      228.63     23.60 o 
  -8  -3  11      103.78       87.54     12.62 o 
  -7  -3  11       91.89      104.40      8.37 o 
  -6  -3  11      308.33      326.64     10.55 o 
  -5  -3  11      116.69      103.34     11.22 o 
  -4  -3  11     1297.74     1356.44     61.51 o 
  -3  -3  11        1.67       10.87      9.16 o 
  -2  -3  11      573.70      580.00     21.10 o 
  -1  -3  11      758.63      761.90     29.23 o 
   0  -3  11       54.33       49.91      6.67 o 
   1  -3  11     2986.31     2850.68     38.88 o 
   2  -3  11      220.52      200.21     16.24 o 
   3  -3  11     2103.49     2098.24     43.70 o 
   4  -3  11     2065.88     2105.82     53.02 o 
   5  -3  11      340.31      325.88     22.68 o 
   6  -3  11     1237.17     1262.56     43.04 o 
   7  -3  11       22.57       45.10     14.45 o 
   8  -3  11      233.42      252.16     24.99 o 
   9  -3  11      351.98      339.45     39.24 o 
  10  -3  11        0.81       -7.37     11.17 o 
  -9  -2  11      612.73      661.97     29.76 o 
  -8  -2  11       55.51       50.38      9.83 o 
  -7  -2  11      660.12      626.16     17.29 o 
  -6  -2  11       79.21       92.87      8.87 o 
  -5  -2  11      235.04      240.74     18.21 o 
  -4  -2  11      334.95      384.02     21.32 o 
  -3  -2  11       41.39       60.37     11.30 o 
  -2  -2  11       27.92       27.63      6.33 o 
  -1  -2  11      149.59      126.69      8.51 o 
   0  -2  11     1325.66     1263.10     22.81 o 
   1  -2  11     2504.45     2476.52     42.41 o 
   2  -2  11     1899.67     1823.90     31.87 o 
   3  -2  11      247.38      274.36     21.03 o 
   4  -2  11     2973.07     3007.44     63.69 o 
   5  -2  11      194.99      203.53     15.12 o 
   6  -2  11      105.54      117.52     13.86 o 
   7  -2  11       55.65       73.22     15.81 o 
   8  -2  11      132.36      137.28     16.38 o 
   9  -2  11      421.20      458.65     26.08 o 
  10  -2  11        4.52       -6.08     16.77 o 
  11  -2  11      183.22      224.41     28.85 o 
  -9  -1  11      228.20      226.31     27.32 o 
  -8  -1  11       56.20       58.09      8.67 o 
  -7  -1  11       87.29       93.11      7.80 o 
  -6  -1  11       10.21       22.17      5.64 o 
  -5  -1  11      612.76      638.11     15.26 o 
  -4  -1  11      372.59      390.81     12.36 o 
  -3  -1  11        2.35        8.01      4.50 o 
  -2  -1  11     1847.89     1896.63     33.09 o 
  -1  -1  11     1000.27      987.26     47.08 o 
   0  -1  11      169.48      195.75     13.64 o 
   1  -1  11     8955.70     8853.02    120.95 o 
   2  -1  11     1349.87     1366.82     28.71 o 
   3  -1  11       69.42       75.43      6.83 o 
   4  -1  11      136.38      163.79     17.88 o 
   5  -1  11      320.26      385.62     18.45 o 
   6  -1  11       75.24       79.33     11.68 o 
   7  -1  11      173.75      180.99     15.87 o 
   8  -1  11      189.94      187.55     17.02 o 
   9  -1  11      743.60      715.60     29.83 o 
  10  -1  11       37.68       28.41     12.87 o 
  11  -1  11      373.07      345.13     79.97 o 
  12  -1  11      766.22      823.52     63.77 o 
  -9   0  11      376.92      440.93     46.71 o 
  -8   0  11       96.59       97.41      9.55 o 
  -7   0  11        3.40        3.44      4.23 o 
  -6   0  11       81.64       74.97      7.39 o 
  -5   0  11        7.60       12.97      5.77 o 
  -4   0  11     2445.58     2476.85     34.78 o 
  -3   0  11      283.61      288.04     39.70 o 
  -2   0  11     3401.25     3406.57     40.77 o 
  -1   0  11     4022.21     3995.01     52.62 o 
   0   0  11     1255.99     1285.03     18.57 o 
   1   0  11     3153.24     3246.83     39.80 o 
   2   0  11     1941.35     1895.01     27.84 o 
   3   0  11      348.71      343.82     11.33 o 
   4   0  11     1135.13     1179.95     26.49 o 
   5   0  11       44.27       52.09      9.05 o 
   6   0  11       78.89       90.40     11.57 o 
   7   0  11      499.62      507.58     25.03 o 
   8   0  11      310.25      327.41     38.34 o 
   9   0  11      482.16      488.39     28.74 o 
  10   0  11      172.39      200.89     19.52 o 
  11   0  11        7.56       11.04     10.92 o 
  12   0  11      851.73      866.23     40.21 o 
  -9   1  11      197.08      211.32     22.03 o 
  -8   1  11       54.46       49.24      6.85 o 
  -7   1  11      424.80      436.70     13.49 o 
  -6   1  11      588.92      642.89     13.87 o 
  -5   1  11      455.00      454.88     13.56 o 
  -4   1  11     4280.82     4437.44     59.65 o 
  -3   1  11      767.30      834.67     24.26 o 
  -2   1  11      948.47      908.84     16.23 o 
  -1   1  11     5277.04     5473.38     56.09 o 
   0   1  11        2.01        4.70      2.76 o 
   1   1  11     1900.14     1894.55     24.00 o 
   2   1  11      505.94      517.75     21.82 o 
   3   1  11      425.22      428.81     21.93 o 
   4   1  11        6.08        5.57      4.23 o 
   5   1  11        9.16        7.23      7.07 o 
   6   1  11       78.54       81.81     16.93 o 
   7   1  11     2108.49     2180.40     45.72 o 
   8   1  11       12.44       13.92     10.09 o 
   9   1  11      308.24      322.20     20.08 o 
  10   1  11      328.83      323.43     21.55 o 
  11   1  11      166.08      152.31     31.04 o 
  12   1  11      680.83      717.72     45.92 o 
  13   1  11        0.60      -14.21     14.21 o 
  -9   2  11      239.86      247.58     52.93 o 
  -8   2  11       22.98       29.70      6.54 o 
  -7   2  11      362.22      393.69     11.26 o 
  -6   2  11      889.51      853.53     18.34 o 
  -5   2  11       22.87       31.70      5.15 o 
  -4   2  11     2771.51     2820.10     35.95 o 
  -3   2  11      916.54      935.91     17.35 o 
  -2   2  11     1202.32     1220.77     23.19 o 
  -1   2  11       92.57       89.98      8.53 o 
   0   2  11      509.40      513.11      8.73 o 
   1   2  11     1035.16     1006.80     15.72 o 
   2   2  11     1365.92     1392.99     20.72 o 
   3   2  11       51.97       49.29      5.76 o 
   4   2  11      743.94      714.11     16.31 o 
   5   2  11     1375.11     1315.44     41.22 o 
   6   2  11     1053.81     1084.81     25.82 o 
   7   2  11       18.58       21.30      8.14 o 
   8   2  11        2.18       15.35      8.24 o 
   9   2  11      491.00      482.87     21.95 o 
  10   2  11      154.08      153.34     23.96 o 
  11   2  11      547.46      551.55     36.48 o 
  12   2  11      538.33      582.18     64.09 o 
  13   2  11      442.88      462.78     34.95 o 
  -7   3  11       87.26       78.96      7.14 o 
  -6   3  11     1615.92     1614.61     22.43 o 
  -5   3  11        0.95        0.84      2.51 o 
  -4   3  11     1930.78     2000.27     25.24 o 
  -3   3  11       41.24       34.31      3.22 o 
  -2   3  11      162.39      177.72      9.25 o 
  -1   3  11     1423.29     1382.50     22.69 o 
   0   3  11      423.57      494.61     14.39 o 
   1   3  11        5.35        8.20      4.19 o 
   2   3  11      156.79      124.19      6.16 o 
   3   3  11      176.23      180.87      8.72 o 
   4   3  11      322.66      310.40     10.59 o 
   5   3  11      137.87      139.47     10.77 o 
   6   3  11       14.18       18.51      5.51 o 
   7   3  11      687.06      687.20     21.54 o 
   8   3  11       13.95       20.77      8.24 o 
   9   3  11     1622.34     1619.68     56.75 o 
  10   3  11      465.26      459.41     28.68 o 
  11   3  11        4.48       10.62     10.23 o 
  12   3  11      295.47      312.88     23.50 o 
  13   3  11      428.19      452.43     36.05 o 
  -7   4  11       17.50       12.16     20.74 o 
  -6   4  11      216.57      197.83      8.49 o 
  -5   4  11       89.98       76.51      4.21 o 
  -4   4  11      291.71      306.09      7.71 o 
  -3   4  11      566.78      562.94     12.50 o 
  -2   4  11      266.10      262.75      5.18 o 
  -1   4  11        5.46       10.72      3.53 o 
   0   4  11      712.74      742.22      9.99 o 
   1   4  11      814.16      828.11     13.38 o 
   2   4  11      998.71      987.05     13.42 o 
   3   4  11      106.90      151.29      8.75 o 
   4   4  11      591.14      641.40     12.39 o 
   5   4  11     1566.15     1621.74     24.01 o 
   6   4  11     3371.63     3293.66     97.65 o 
   7   4  11      226.53      236.02     11.10 o 
   8   4  11      391.14      363.73     16.94 o 
   9   4  11       94.53       97.29     12.24 o 
  10   4  11     1299.91     1331.60     42.82 o 
  11   4  11      158.10      171.55     27.10 o 
  12   4  11        3.69        7.46     11.76 o 
  13   4  11      192.95      196.50     25.25 o 
  14   4  11      275.87      278.41     25.93 o 
  -7   5  11       25.90       -1.00     17.60 o 
  -6   5  11      166.30      153.50     22.60 o 
  -5   5  11      490.40      412.65     17.22 o 
  -4   5  11      560.69      534.16     46.06 o 
  -3   5  11       64.98       70.67     14.88 o 
  -2   5  11       36.15       61.94     13.73 o 
  -1   5  11      112.79       96.34      1.93 o 
   0   5  11     1033.56     1071.43     14.50 o 
   1   5  11     2764.23     2870.59     30.64 o 
   2   5  11     1559.00     1571.26     17.60 o 
   3   5  11        4.82        2.36      3.14 o 
   4   5  11      201.62      204.87     12.51 o 
   5   5  11      230.75      247.98     12.46 o 
   6   5  11     2483.64     2448.75     34.45 o 
   7   5  11      897.08      869.92     26.77 o 
   8   5  11     1505.81     1428.61     54.91 o 
   9   5  11        7.90       17.98      8.29 o 
  10   5  11       54.95       46.73     10.87 o 
  11   5  11      527.51      533.23     26.82 o 
  12   5  11      121.12      110.02     15.72 o 
  13   5  11       54.90       54.46     14.75 o 
  14   5  11        0.22        0.23      9.34 o 
  -6   6  11        1.97        3.29     12.02 o 
  -5   6  11       43.33       32.47     15.16 o 
  -4   6  11      427.50      448.33     30.76 o 
  -3   6  11      945.31      973.05     40.91 o 
  -2   6  11        0.78      -12.45     17.31 o 
  -1   6  11     2077.22     2083.58     60.94 o 
   0   6  11        3.17       12.88      8.14 o 
   1   6  11      180.07      186.39      5.57 o 
   2   6  11      743.12      725.22      9.48 o 
   3   6  11      320.39      326.42      7.47 o 
   4   6  11      222.59      236.79     10.11 o 
   5   6  11      360.64      348.80      9.55 o 
   6   6  11      807.38      759.53     22.31 o 
   7   6  11      223.57      206.91     11.51 o 
   8   6  11        5.32       11.67      5.65 o 
   9   6  11      581.75      571.55     26.76 o 
  10   6  11        5.84       -2.24      7.48 o 
  11   6  11       27.94       22.89     10.22 o 
  12   6  11       22.76       22.54     13.30 o 
  13   6  11      215.65      223.58     25.82 o 
  14   6  11        0.22        0.38     11.61 o 
  -6   7  11       98.53      100.71     23.60 o 
  -5   7  11      116.94      104.72     21.89 o 
  -4   7  11       53.51       59.08     17.60 o 
  -3   7  11      397.89      376.52     29.61 o 
  -2   7  11       44.30       75.39     16.74 o 
  -1   7  11      144.01      140.19     19.31 o 
   0   7  11     1058.76     1101.68     28.65 o 
   1   7  11       54.21       63.60      9.80 o 
   2   7  11      424.67      411.77     17.53 o 
   3   7  11      269.92      271.91     11.13 o 
   4   7  11      246.80      224.21      6.20 o 
   5   7  11       62.40       54.80      5.90 o 
   6   7  11       96.64       96.42      7.89 o 
   7   7  11       61.73       72.80      7.08 o 
   8   7  11        8.32        7.27      5.82 o 
   9   7  11       47.65       43.47      8.90 o 
  10   7  11      195.16      178.57     15.08 o 
  11   7  11       28.49       38.79      9.14 o 
  12   7  11      227.69      257.49     24.28 o 
  13   7  11      343.81      351.90     24.68 o 
  14   7  11       13.96       -4.01     10.47 o 
  -6   8  11       45.31       35.62     20.31 o 
  -5   8  11      229.20      226.17     29.61 o 
  -4   8  11       79.18      107.58     22.03 o 
  -3   8  11      873.36      857.75     44.92 o 
  -2   8  11      262.90      257.35     26.32 o 
  -1   8  11      493.22      500.55     31.61 o 
   0   8  11      326.03      353.63     26.75 o 
   1   8  11      167.03      205.39     22.24 o 
   2   8  11      658.87      638.71     33.08 o 
   3   8  11      594.39      598.91     10.00 o 
   4   8  11     1161.74     1151.11     15.76 o 
   5   8  11      116.46       92.30      6.52 o 
   6   8  11        0.11        3.64      7.03 o 
   7   8  11        7.42        7.75      4.58 o 
   8   8  11     1673.53     1659.33     28.35 o 
   9   8  11     1111.46     1088.53     33.91 o 
  10   8  11      108.76      110.41     11.79 o 
  11   8  11      182.47      167.58     12.93 o 
  12   8  11       11.03        8.13      7.57 o 
  13   8  11     2055.86     2026.21     83.86 o 
  14   8  11       51.73       49.12     22.78 o 
  -5   9  11       17.97       -4.43     14.73 o 
  -4   9  11      111.72       89.84     23.03 o 
  -3   9  11      705.10      730.86     44.49 o 
  -2   9  11      215.50      215.58     26.47 o 
  -1   9  11      342.14      348.34     30.18 o 
   1   9  11      774.80     1012.82     43.92 o 
   2   9  11       31.23       23.72      8.78 o 
   3   9  11      319.58      323.70      6.94 o 
   4   9  11      269.75      269.82     11.58 o 
   5   9  11       78.25       75.83      5.13 o 
   6   9  11       37.23       35.77      5.81 o 
   7   9  11     1310.37     1289.66     24.65 o 
   8   9  11      366.87      349.25     27.63 o 
   9   9  11       31.60       36.19      7.26 o 
  10   9  11      434.69      461.58     18.71 o 
  11   9  11      172.80      189.04     13.29 o 
  12   9  11      158.20      153.86     17.04 o 
  13   9  11      770.72      738.95     29.36 o 
  14   9  11      258.74      182.16     71.60 o 
  -4  10  11      241.84      234.47     52.21 o 
  -3  10  11       53.31       54.79     21.03 o 
  -2  10  11        0.31       -3.00     12.16 o 
  -1  10  11       39.26       60.94     19.17 o 
   0  10  11      478.73      475.23     52.50 o 
   1  10  11       39.94       26.47     14.73 o 
   2  10  11      422.87      421.22     20.53 o 
   3  10  11      117.50       99.52      5.13 o 
   4  10  11       14.76       16.86      5.42 o 
   5  10  11      545.49      548.79     16.49 o 
   6  10  11      204.23      195.19      8.10 o 
   7  10  11      412.92      437.96     13.94 o 
   8  10  11      377.09      355.10     14.39 o 
   9  10  11      803.41      807.20     22.56 o 
  10  10  11      354.05      381.61     19.99 o 
  11  10  11      173.90      209.76     19.95 o 
  12  10  11       35.92       29.68     13.74 o 
  13  10  11      128.88       90.25     32.64 o 
  -3  11  11      108.70      111.30     26.18 o 
  -2  11  11       96.34       74.39     37.62 o 
  -1  11  11        2.48       10.16     14.73 o 
   1  11  11      107.90       97.85     20.89 o 
   2  11  11       62.83       48.07     17.02 o 
   3  11  11        2.17        0.41      2.58 o 
   4  11  11       65.19       65.60      4.81 o 
   5  11  11      320.33      321.85     10.98 o 
   6  11  11      106.93      115.19      9.80 o 
   7  11  11      293.21      302.42     14.40 o 
   8  11  11      225.99      223.26     16.53 o 
   9  11  11       58.90       40.76      7.56 o 
  10  11  11       75.39       83.87     11.10 o 
  11  11  11       82.93       61.49     22.29 o 
  12  11  11       29.47       27.58     10.52 o 
  13  11  11       10.05        2.91      7.90 o 
  -2  12  11        3.44      -20.60     30.33 o 
  -1  12  11       98.84       68.52     22.75 o 
   1  12  11       51.60       60.08     19.74 o 
   2  12  11      164.51      155.50     24.46 o 
   3  12  11       31.98       26.04     16.02 o 
   4  12  11       17.60       16.09      4.69 o 
   5  12  11      102.97      107.22      8.27 o 
   6  12  11      115.49      108.64      9.59 o 
   7  12  11      287.16      297.62     18.54 o 
   8  12  11       47.13       39.11     23.46 o 
   9  12  11      136.64      145.62     21.64 o 
  10  12  11      655.52      667.76     50.64 o 
  11  12  11        8.47       15.76      7.75 o 
  12  12  11        0.67       -2.73      7.60 o 
  -1  13  11        0.46      -11.59     17.60 o 
   0  13  11      157.80      145.06     28.61 o 
   1  13  11        3.04       -0.72     11.87 o 
   2  13  11       24.28       28.61     17.60 o 
   3  13  11        1.27       16.59     15.74 o 
   4  13  11       54.35       50.36     18.74 o 
   5  13  11      592.40      534.88     23.70 o 
   6  13  11       45.09       35.43      8.39 o 
   7  13  11      317.97      323.55     16.02 o 
   8  13  11        7.17        4.27      7.54 o 
   9  13  11        6.57       26.46      9.41 o 
  10  13  11      133.22      136.57     14.70 o 
  11  13  11      383.14      441.66     27.25 o 
   2  14  11      585.72      560.49     44.78 o 
   3  14  11        9.36        3.29     13.88 o 
   4  14  11        0.20        0.57     11.44 o 
   5  14  11       48.53       46.35     19.03 o 
   6  14  11        6.36        2.04      4.16 o 
   7  14  11       77.30       71.20      8.19 o 
   8  14  11        3.29        7.44      8.87 o 
   9  14  11      368.63      400.20     21.46 o 
  10  14  11      142.71      113.73     21.89 o 
   5  15  11      145.41      118.59     25.18 o 
  -1  -9  12       58.33       52.07     23.60 o 
  -5  -8  12        9.93        6.72     15.74 o 
  -4  -8  12      136.20      166.37     29.61 o 
  -3  -8  12      419.72      394.97     39.34 o 
  -2  -8  12      173.21      201.56     30.33 o 
  -1  -8  12      150.65      135.19     44.78 o 
   0  -8  12      364.25      390.29     27.55 o 
   1  -8  12        2.37       -9.07     13.96 o 
   2  -8  12      174.25      195.74     22.96 o 
   3  -8  12      258.25      225.85     23.95 o 
  -6  -7  12      452.92      462.33     28.25 o 
  -5  -7  12        3.51        8.44     23.89 o 
  -4  -7  12      176.93      156.22     26.32 o 
  -3  -7  12      179.81      191.69     28.18 o 
  -2  -7  12      213.05      211.43     28.47 o 
  -1  -7  12       97.20       78.29     60.15 o 
   0  -7  12       51.57       61.93     14.66 o 
   1  -7  12        8.19        0.43      3.97 o 
   2  -7  12      540.06      523.00     37.39 o 
   3  -7  12      297.64      279.30     37.16 o 
   4  -7  12      219.83      240.91     28.01 o 
   5  -7  12        4.09       14.86     16.88 o 
  -7  -6  12       10.74        2.31      8.94 o 
  -6  -6  12        9.95       10.15     11.73 o 
  -5  -6  12       25.64       18.17     14.88 o 
  -4  -6  12       10.91        3.43     12.02 o 
  -3  -6  12     1326.62     1386.34     83.69 o 
  -2  -6  12       39.33       46.21     17.45 o 
  -1  -6  12      253.87      257.52     25.92 o 
   0  -6  12      538.01      550.27     22.06 o 
   1  -6  12       71.26       93.85     10.22 o 
   2  -6  12      141.66      154.71     40.58 o 
   3  -6  12      162.16      152.90     28.47 o 
   4  -6  12        0.51        3.53     11.44 o 
   5  -6  12      215.99      219.57     21.84 o 
   6  -6  12       76.13       64.37     16.18 o 
   7  -6  12       16.11       24.36     14.00 o 
  -8  -5  12       13.19       19.74     16.59 o 
  -7  -5  12       16.12       19.17     26.97 o 
  -6  -5  12      356.04      365.22     30.18 o 
  -5  -5  12      354.04      379.09     29.61 o 
  -4  -5  12      122.16      114.44     32.19 o 
  -3  -5  12       36.50       50.93     16.17 o 
  -2  -5  12        1.34        9.16     11.59 o 
  -1  -5  12       45.11       54.50      8.87 o 
   0  -5  12      159.39      182.66     13.65 o 
   1  -5  12        1.52        0.99      6.07 o 
   2  -5  12       63.63       60.24      8.24 o 
   3  -5  12     1120.14     1114.50     48.42 o 
   4  -5  12       41.82       26.71     11.32 o 
   5  -5  12       14.12       25.12     11.78 o 
   6  -5  12      403.81      395.44     25.79 o 
   7  -5  12       91.19      108.60     18.15 o 
   8  -5  12       56.85       64.37     17.11 o 
  -8  -4  12       98.77       97.63     14.60 o 
  -7  -4  12        6.21        6.90      8.38 o 
  -6  -4  12      313.43      355.60     29.25 o 
  -5  -4  12       87.43       78.75     12.09 o 
  -4  -4  12        2.59        9.73     11.02 o 
  -3  -4  12      608.83      650.18     33.47 o 
  -2  -4  12      300.91      291.31     11.02 o 
  -1  -4  12      433.31      451.65     11.15 o 
   0  -4  12     1007.58      986.84     18.93 o 
   1  -4  12      872.63      828.57     32.88 o 
   2  -4  12      106.61       98.42     17.53 o 
   3  -4  12      197.33      213.00     19.88 o 
   4  -4  12       35.00       26.18     10.62 o 
   5  -4  12       60.66       87.19     28.18 o 
   6  -4  12       13.47        9.18      9.91 o 
   7  -4  12      493.21      498.30     33.54 o 
   8  -4  12      261.54      298.23     24.70 o 
   9  -4  12        0.56        3.58     10.76 o 
  -8  -3  12      333.22      376.70     24.44 o 
  -7  -3  12        0.81       -3.09     11.25 o 
  -6  -3  12        1.61        3.81      4.06 o 
  -5  -3  12      812.70      863.49     30.80 o 
  -4  -3  12      231.66      209.86     19.74 o 
  -3  -3  12     1612.51     1569.02     49.21 o 
  -2  -3  12      166.90      162.33      7.72 o 
  -1  -3  12      161.73      161.05      9.14 o 
   0  -3  12      385.46      388.24     12.38 o 
   1  -3  12     1041.29      985.19     19.95 o 
   2  -3  12      137.00      140.83     11.58 o 
   3  -3  12       19.54        1.55      5.37 o 
   4  -3  12      747.92      719.99     40.21 o 
   5  -3  12      930.02      936.05     37.77 o 
   6  -3  12       29.84       34.91     14.09 o 
   7  -3  12      102.58      120.37     19.40 o 
   8  -3  12       75.39       74.57     15.51 o 
   9  -3  12       16.72       25.41     16.31 o 
  10  -3  12       32.89       51.32     35.33 o 
  -9  -2  12        3.84      -15.98     15.98 o 
  -8  -2  12      328.60      350.76     16.19 o 
  -7  -2  12       72.31       68.60      9.14 o 
  -6  -2  12      218.18      240.43     13.73 o 
  -5  -2  12      359.52      375.47     13.59 o 
  -4  -2  12       60.68       58.65     12.30 o 
  -3  -2  12       58.18       63.95     12.30 o 
  -2  -2  12     1042.98     1025.51     26.83 o 
  -1  -2  12      267.15      281.30      9.45 o 
   0  -2  12       48.26       51.34      7.62 o 
   1  -2  12      629.98      614.21     18.18 o 
   2  -2  12      129.56      145.53     10.27 o 
   3  -2  12       13.81        9.07      5.12 o 
   4  -2  12      966.43      971.56     28.31 o 
   5  -2  12      513.32      547.51     30.33 o 
   6  -2  12      912.92      914.75     36.56 o 
   7  -2  12      206.98      211.24     25.25 o 
   8  -2  12      375.26      383.52     37.55 o 
   9  -2  12        5.96       23.12     14.22 o 
  10  -2  12      102.98      129.51     19.04 o 
  11  -2  12      663.74      717.56     40.06 o 
  -9  -1  12       27.74       39.58     12.80 o 
  -8  -1  12       66.67       59.20     10.22 o 
  -7  -1  12        2.42        4.47      4.86 o 
  -6  -1  12      178.36      203.17     18.22 o 
  -5  -1  12       17.05       24.14      5.35 o 
  -4  -1  12     1930.95     1861.30     33.26 o 
  -3  -1  12     1084.90     1030.53     45.06 o 
  -2  -1  12      714.98      733.83     19.54 o 
  -1  -1  12     1739.87     1778.26     27.50 o 
   0  -1  12      153.94      158.18      9.53 o 
   1  -1  12       44.84       50.35      5.74 o 
   2  -1  12     2701.49     2634.49     39.31 o 
   3  -1  12      821.63      777.88     16.97 o 
   4  -1  12       16.75       18.27      7.84 o 
   5  -1  12      923.08      965.41     33.62 o 
   6  -1  12      199.25      185.03     15.52 o 
   7  -1  12       18.32       29.37     10.67 o 
   8  -1  12      298.30      324.68     27.68 o 
   9  -1  12       96.28      113.63     20.25 o 
  10  -1  12       37.74       37.56     13.57 o 
  11  -1  12       48.18       45.15     18.66 o 
  -9   0  12       34.33       27.90     14.03 o 
  -8   0  12      237.90      264.12     23.32 o 
  -7   0  12      101.42      120.14      8.66 o 
  -6   0  12      132.88      112.38     10.33 o 
  -5   0  12      325.67      305.17     11.42 o 
  -4   0  12        1.93       -1.60      3.88 o 
  -3   0  12     1872.57     1880.17     36.35 o 
  -2   0  12      193.00      195.78      7.68 o 
  -1   0  12     1201.53     1239.32     18.65 o 
   0   0  12      642.06      603.38     12.29 o 
   1   0  12      610.67      663.52     28.60 o 
   2   0  12      161.00      179.33      8.30 o 
   3   0  12      450.01      452.74     15.91 o 
   4   0  12      158.45      172.09     10.57 o 
   5   0  12      865.83      879.66     30.17 o 
   6   0  12       98.42      106.58     15.07 o 
   7   0  12      378.10      385.11     31.90 o 
   8   0  12      486.53      490.50     24.12 o 
   9   0  12        2.41        2.08     11.09 o 
  10   0  12      622.83      626.78     30.89 o 
  11   0  12      304.62      352.26     26.03 o 
  12   0  12      161.63      168.50     27.28 o 
  -9   1  12       37.55       24.60      9.84 o 
  -8   1  12       11.63        9.60      7.17 o 
  -7   1  12        6.53        8.59      4.76 o 
  -6   1  12      133.70      122.76     10.39 o 
  -5   1  12      152.16      145.54      8.53 o 
  -4   1  12      243.00      242.68     19.31 o 
  -3   1  12     2512.96     2464.56     39.57 o 
  -2   1  12      594.34      599.52     31.39 o 
  -1   1  12      976.67      962.12     29.74 o 
   0   1  12      942.63      889.07     15.99 o 
   1   1  12      385.60      388.04     14.18 o 
   2   1  12      121.16      115.38     10.81 o 
   3   1  12      311.88      324.84     12.54 o 
   4   1  12      166.61      169.82      9.02 o 
   5   1  12       10.41       17.13      5.77 o 
   6   1  12     1111.84     1146.42     29.53 o 
   7   1  12       43.05       48.58     10.45 o 
   8   1  12      521.46      528.32     23.67 o 
   9   1  12        6.70       22.10     15.38 o 
  10   1  12       78.98       84.90     24.48 o 
  11   1  12      151.20      161.78     23.89 o 
  12   1  12      232.83      278.72     30.23 o 
  -8   2  12        1.70        1.90      4.73 o 
  -7   2  12      282.72      273.75     11.88 o 
  -6   2  12     1932.75     1935.48     28.44 o 
  -5   2  12      689.64      706.04     15.14 o 
  -4   2  12       15.65       12.76      6.51 o 
  -3   2  12      512.09      492.06     11.96 o 
  -2   2  12      808.67      797.83     16.62 o 
  -1   2  12      215.11      215.73      8.16 o 
   0   2  12      283.64      297.85      9.15 o 
   1   2  12     1010.47     1010.23     15.38 o 
   2   2  12      403.19      418.39     11.10 o 
   3   2  12     1119.61     1065.23     17.72 o 
   4   2  12        2.45        3.36      4.04 o 
   5   2  12      226.10      203.64     12.49 o 
   6   2  12        8.47        6.22      5.81 o 
   7   2  12       10.77        9.76     12.87 o 
   8   2  12      598.06      605.52     23.47 o 
   9   2  12      119.86      108.83     14.47 o 
  10   2  12      121.58      132.41     16.08 o 
  11   2  12      185.22      216.90     20.99 o 
  12   2  12       83.06      102.43     21.41 o 
  13   2  12       87.74       88.82     18.71 o 
  -7   3  12       10.38       12.13      4.41 o 
  -6   3  12      652.52      645.69     14.70 o 
  -5   3  12      910.53      930.97     18.90 o 
  -4   3  12      258.92      275.83     10.21 o 
  -3   3  12      320.27      340.95      8.57 o 
  -2   3  12      716.62      720.10     22.10 o 
  -1   3  12       22.66       24.81      5.67 o 
   0   3  12      774.35      759.32     11.19 o 
   1   3  12        4.24        8.38      2.89 o 
   2   3  12      121.88      117.87      5.89 o 
   3   3  12       17.77       26.40      4.49 o 
   4   3  12      274.53      261.55     10.23 o 
   5   3  12      206.48      214.61     10.85 o 
   6   3  12       59.84       70.94      7.65 o 
   7   3  12      171.28      172.26     12.84 o 
   8   3  12     1083.73     1129.46     35.99 o 
   9   3  12      196.01      214.26     16.44 o 
  10   3  12      177.30      184.93     17.35 o 
  11   3  12      471.45      438.83     24.88 o 
  12   3  12      426.08      445.17     35.98 o 
  13   3  12      527.41      527.22     36.48 o 
  -6   4  12        2.89       11.59     20.17 o 
  -5   4  12      269.79      263.98      9.87 o 
  -4   4  12      148.86      139.42     12.63 o 
  -3   4  12       52.90       51.09      5.13 o 
  -2   4  12      635.90      645.20      8.58 o 
  -1   4  12       24.21       27.69      4.80 o 
   0   4  12       50.43       38.68      3.07 o 
   1   4  12     1421.38     1482.99     43.66 o 
   2   4  12       77.98       76.91      5.76 o 
   3   4  12      823.10      812.88     15.80 o 
   4   4  12      238.18      262.05     10.78 o 
   5   4  12      801.65      794.86     18.19 o 
   6   4  12     1292.53     1237.40     27.92 o 
   7   4  12      150.95      168.11     14.06 o 
   8   4  12      481.11      462.03     19.07 o 
   9   4  12     1906.96     1977.74     51.39 o 
  10   4  12      528.16      478.24     28.10 o 
  11   4  12     1303.26     1315.29     40.31 o 
  12   4  12     1447.62     1429.86     55.29 o 
  13   4  12        3.66       -3.12     10.09 o 
  -6   5  12        0.05       -9.30     12.73 o 
  -5   5  12      440.84      506.41     33.76 o 
  -4   5  12       32.72       25.03     13.45 o 
  -3   5  12        0.85        2.86      9.58 o 
  -2   5  12      298.00      291.40      6.95 o 
  -1   5  12      229.50      223.41      8.32 o 
   0   5  12     2308.87     2349.67     55.54 o 
   1   5  12     1508.70     1459.49     38.27 o 
   2   5  12      527.59      509.16      9.50 o 
   3   5  12      831.42      873.92     24.78 o 
   4   5  12      587.95      588.86     15.43 o 
   5   5  12      806.93      783.22     15.34 o 
   6   5  12      571.69      570.99     14.44 o 
   7   5  12      856.12      807.81     20.95 o 
   8   5  12     2815.50     2761.95    127.66 o 
   9   5  12     1489.00     1478.60     30.24 o 
  10   5  12        0.58        2.57     18.10 o 
  11   5  12       96.02       93.45     17.56 o 
  12   5  12      277.55      266.05     26.14 o 
  13   5  12       42.64       34.13     17.00 o 
  14   5  12      219.87      260.28     30.26 o 
  -6   6  12        0.49      -13.88     14.59 o 
  -5   6  12      216.20      224.45     42.34 o 
  -4   6  12      227.04      276.52     27.04 o 
  -3   6  12       12.03       11.59     19.17 o 
  -2   6  12     1350.97     1371.32     49.93 o 
  -1   6  12        0.57      -11.59     11.59 o 
   0   6  12        1.81       -5.13      7.99 o 
   1   6  12      790.36      829.37     21.20 o 
   2   6  12       16.85       18.65      3.37 o 
   3   6  12      344.13      375.60     10.60 o 
   4   6  12       50.89       57.99      7.02 o 
   5   6  12      965.29      933.42     18.00 o 
   6   6  12     1395.70     1436.46     23.57 o 
   7   6  12      222.45      217.55     24.91 o 
   8   6  12      262.16      275.76     13.98 o 
   9   6  12     1191.17     1202.59     28.57 o 
  10   6  12      191.03      176.29     12.94 o 
  11   6  12      356.32      351.67     23.39 o 
  12   6  12      473.38      474.16     26.00 o 
  13   6  12      198.30      198.65     25.03 o 
  14   6  12      301.65      337.42     27.35 o 
  -5   7  12       38.00       37.62     29.04 o 
  -4   7  12        5.91       10.73     13.59 o 
  -3   7  12      166.31      186.97     23.60 o 
  -2   7  12       57.37       65.38     17.17 o 
  -1   7  12      876.84      845.31     59.80 o 
   0   7  12       32.90       32.13      9.24 o 
   1   7  12      419.11      487.89     19.72 o 
   2   7  12      195.41      208.43      9.99 o 
   3   7  12     1647.56     1692.99     32.79 o 
   4   7  12      503.58      506.18     13.48 o 
   5   7  12        1.94        2.63      3.93 o 
   6   7  12     1720.47     1695.56     39.07 o 
   7   7  12     1809.65     1758.87     28.50 o 
   8   7  12       20.22       23.23      7.26 o 
   9   7  12      321.36      337.17     14.26 o 
  10   7  12        3.06       -4.17      6.02 o 
  11   7  12      550.88      533.14     22.90 o 
  12   7  12      262.85      255.14     17.03 o 
  13   7  12      165.54      138.05     41.03 o 
  14   7  12      117.24      102.23     22.96 o 
  -5   8  12       12.06       11.44     26.18 o 
  -4   8  12      212.20      211.43     29.18 o 
  -3   8  12        2.63      -12.59     14.31 o 
  -2   8  12      853.09      926.85     46.35 o 
  -1   8  12       28.39       62.94     17.45 o 
   0   8  12       41.49       55.08     16.31 o 
   1   8  12       39.83       40.17     10.08 o 
   2   8  12      159.40      191.67     18.44 o 
   3   8  12     1738.29     1794.17     19.48 o 
   4   8  12     1947.88     1916.33     21.69 o 
   5   8  12       84.19       75.05      6.80 o 
   6   8  12       58.53       63.41      6.94 o 
   7   8  12      568.44      549.25     14.18 o 
   8   8  12        3.13       -1.53      4.48 o 
   9   8  12      905.54      911.86     24.39 o 
  10   8  12        3.82       12.93      7.84 o 
  11   8  12     1011.26      980.96     33.78 o 
  12   8  12      228.88      239.57     21.91 o 
  13   8  12        7.60        1.52      7.27 o 
  14   8  12      327.11      345.16     61.58 o 
  -5   9  12       56.79       51.21     36.76 o 
  -4   9  12       45.89       47.78     20.89 o 
  -3   9  12       74.89       76.53     22.03 o 
  -2   9  12      953.25      970.34     51.50 o 
  -1   9  12      121.58      107.72     22.17 o 
   0   9  12        8.03       -1.14     10.59 o 
   1   9  12     2947.83     3011.68     75.75 o 
   2   9  12      374.97      402.50     25.18 o 
   3   9  12      544.92      511.20     11.05 o 
   4   9  12      279.10      263.32     13.97 o 
   5   9  12      988.50      938.29     15.04 o 
   6   9  12      297.57      301.01     11.86 o 
   7   9  12       40.91       42.33      6.97 o 
   8   9  12      107.88      119.68      8.98 o 
   9   9  12     2104.39     2091.83     39.86 o 
  10   9  12        4.47       -1.20      6.16 o 
  11   9  12      289.12      276.79     17.38 o 
  12   9  12      142.27      130.90     38.61 o 
  13   9  12       83.44       61.51     22.52 o 
  -4  10  12      199.21      230.32     34.48 o 
  -3  10  12      115.45       94.27     25.03 o 
  -2  10  12      545.74      603.26     44.63 o 
  -1  10  12      393.40      393.68     35.33 o 
   0  10  12      233.54      215.87     27.75 o 
   1  10  12      206.15      243.62     27.61 o 
   2  10  12     1075.26     1143.88     40.25 o 
   3  10  12       24.66       29.84      3.08 o 
   4  10  12      685.26      663.43     31.37 o 
   5  10  12      302.19      286.49     10.94 o 
   6  10  12      321.76      343.00     13.87 o 
   7  10  12      288.52      319.27     11.03 o 
   8  10  12      314.35      341.00     17.49 o 
   9  10  12     1650.31     1622.17     30.84 o 
  10  10  12       63.12       51.35     20.13 o 
  11  10  12       10.94        5.11      7.34 o 
  12  10  12      116.93       95.97     40.39 o 
  13  10  12       27.58       20.71     11.29 o 
  -3  11  12      164.01      181.96     50.93 o 
  -2  11  12      150.75      146.92     29.18 o 
  -1  11  12      984.03     1023.84     57.22 o 
   0  11  12      362.52      347.19     34.48 o 
   1  11  12       13.11       33.47     28.18 o 
   2  11  12      736.65      763.05     44.20 o 
   3  11  12       50.65       44.87     11.71 o 
   4  11  12      572.06      559.93     12.26 o 
   5  11  12        9.06        6.52      6.15 o 
   6  11  12      199.41      223.42     12.66 o 
   7  11  12       14.20       10.33      9.58 o 
   8  11  12      233.56      240.91     11.18 o 
   9  11  12      152.25      127.88     11.26 o 
  10  11  12      153.66      162.37     11.92 o 
  11  11  12      171.46      169.35     16.07 o 
  12  11  12       87.14       74.17     25.71 o 
  13  11  12       10.04       -0.43     10.87 o 
  -2  12  12       59.85       49.93     23.60 o 
  -1  12  12      147.31      150.49     48.50 o 
   0  12  12       36.30       26.75     18.88 o 
   2  12  12       61.75       78.82     21.60 o 
   3  12  12       78.36       74.10     21.03 o 
   4  12  12      778.61      671.49     52.38 o 
   5  12  12      213.12      207.49     14.29 o 
   6  12  12      615.83      611.20     23.63 o 
   7  12  12      248.52      250.58     13.97 o 
   8  12  12      117.16      130.82     15.78 o 
   9  12  12     1107.64     1043.44     45.64 o 
  10  12  12       18.11       20.18      8.28 o 
  11  12  12        3.75       -0.23      6.53 o 
  12  12  12      304.93      315.28     28.18 o 
   0  13  12       82.81       64.23     24.03 o 
   1  13  12      153.66      154.50     29.18 o 
   2  13  12      316.69      326.59     35.76 o 
   3  13  12      355.73      408.85     37.34 o 
   4  13  12      497.12      511.56     40.20 o 
   5  13  12       21.97       17.70     10.41 o 
   6  13  12      417.44      394.88     13.77 o 
   7  13  12       47.84       38.20     25.82 o 
   8  13  12        0.86       -3.84      6.70 o 
   9  13  12      288.63      291.62     21.08 o 
  10  13  12       68.20       65.01     12.34 o 
  11  13  12      132.57      107.30     15.12 o 
   3  14  12      204.26      180.96     31.33 o 
   4  14  12      167.07      146.20     28.04 o 
   5  14  12        0.41        0.72     11.87 o 
   6  14  12       71.96       89.98     20.17 o 
   7  14  12       23.71       24.68      7.49 o 
   8  14  12        2.59       -0.25      5.35 o 
   9  14  12      175.96      174.93     17.52 o 
  -2  -8  13       60.58       62.51     23.75 o 
  -1  -8  13      137.29      133.18     28.90 o 
   0  -8  13       37.58       31.12     17.89 o 
   1  -8  13      306.60      318.30     27.76 o 
  -5  -7  13      272.39      267.65     33.90 o 
  -4  -7  13       87.99      117.30     42.06 o 
  -3  -7  13       75.68       79.82     23.17 o 
  -2  -7  13      195.52      211.72     30.18 o 
  -1  -7  13       88.55       45.63     32.90 o 
   0  -7  13      279.09      304.14     24.56 o 
   1  -7  13      247.24      262.32     23.44 o 
   2  -7  13      672.59      697.28     59.80 o 
   3  -7  13      112.03      111.16     19.00 o 
   4  -7  13       87.30       85.64     22.64 o 
  -6  -6  13       65.44       78.96     18.68 o 
  -5  -6  13       39.69       23.75     16.88 o 
  -4  -6  13      470.02      464.07     37.05 o 
  -3  -6  13      112.95      117.88     23.60 o 
  -2  -6  13      429.53      434.31     55.36 o 
  -1  -6  13      900.84      786.06    399.98 o 
   0  -6  13       12.80       21.32     11.53 o 
   1  -6  13     1097.75     1051.85     34.64 o 
   2  -6  13       70.97       52.23     12.48 o 
   3  -6  13      149.80      113.80     17.58 o 
   4  -6  13      761.13      851.25     44.01 o 
   5  -6  13       53.27       41.01     15.22 o 
   6  -6  13      694.13      691.48     36.66 o 
  -7  -5  13      112.88      112.58     24.46 o 
  -6  -5  13      120.78       75.22     75.03 o 
  -5  -5  13      229.03       -0.43     16.31 o 
  -4  -5  13      320.64      304.13     28.90 o 
  -3  -5  13      177.21      174.53     24.03 o 
  -2  -5  13      328.31      383.81     30.76 o 
  -1  -5  13     1256.45     1191.71     20.52 o 
   0  -5  13        0.85        2.60      5.83 o 
   1  -5  13     2264.48     2147.20     60.20 o 
   2  -5  13      327.99      296.65     23.92 o 
   3  -5  13       67.71       89.07     11.38 o 
   4  -5  13      621.73      629.39     66.16 o 
   5  -5  13      322.14      296.42     28.44 o 
   6  -5  13       15.86       19.72     12.59 o 
   7  -5  13        4.18        8.13     14.09 o 
  -7  -4  13      307.68      326.76     21.31 o 
  -6  -4  13      258.65      266.81     18.94 o 
  -5  -4  13       38.78       18.89     19.03 o 
  -4  -4  13      817.15      881.64     41.20 o 
  -3  -4  13       25.30       29.33     22.60 o 
  -2  -4  13      511.20      497.26     31.33 o 
  -1  -4  13      966.87      988.85     21.13 o 
   0  -4  13      200.29      195.35      8.73 o 
   1  -4  13      438.73      467.72     17.04 o 
   2  -4  13       79.35       75.20     26.36 o 
   3  -4  13      514.45      458.30     38.31 o 
   4  -4  13      211.32      225.74     30.95 o 
   5  -4  13      127.30      130.64     17.14 o 
   6  -4  13        8.64       13.98     11.12 o 
   7  -4  13      103.05       97.54     17.60 o 
   8  -4  13       40.00       50.75     19.51 o 
  -8  -3  13       15.11       -3.58     19.03 o 
  -7  -3  13      326.77      302.95     22.49 o 
  -6  -3  13      138.64      106.90     68.81 o 
  -5  -3  13       17.80       15.82      8.34 o 
  -4  -3  13      509.94      502.55     29.04 o 
  -3  -3  13        2.78      -11.30     11.30 o 
  -2  -3  13       60.88       69.78      6.16 o 
  -1  -3  13      755.17      723.53     17.85 o 
   0  -3  13       12.38        9.73      4.41 o 
   1  -3  13      399.79      430.79     12.80 o 
   2  -3  13       60.01       62.31      7.50 o 
   3  -3  13       36.68       26.59      8.32 o 
   4  -3  13       48.65       61.13     17.67 o 
   5  -3  13        8.00        4.62      9.77 o 
   6  -3  13       22.93       32.56     14.90 o 
   7  -3  13        2.50        9.62     10.80 o 
   8  -3  13      165.51      153.72     19.95 o 
   9  -3  13      480.10      524.72     46.64 o 
  -8  -2  13       20.16       13.05     13.30 o 
  -7  -2  13      237.19      243.42     13.97 o 
  -6  -2  13      323.58      323.22     16.61 o 
  -5  -2  13      271.98      234.87     27.49 o 
  -4  -2  13      298.02      326.88     34.62 o 
  -3  -2  13        1.37       -5.72      8.87 o 
  -2  -2  13      588.45      627.23     15.27 o 
  -1  -2  13      561.46      557.04     15.43 o 
   0  -2  13        9.56       11.59      4.48 o 
   1  -2  13       86.52       78.44      7.60 o 
   2  -2  13      424.12      402.81     15.41 o 
   3  -2  13      100.84      104.24      8.76 o 
   4  -2  13      373.87      361.85     38.66 o 
   5  -2  13      156.53      201.40     26.61 o 
   6  -2  13       16.81       23.61     10.72 o 
   7  -2  13      301.91      361.39     36.97 o 
   8  -2  13       37.07       25.75     14.98 o 
   9  -2  13      558.65      602.98     31.95 o 
  10  -2  13       10.24        9.58     17.45 o 
  -8  -1  13       51.73       61.37     13.96 o 
  -7  -1  13      491.44      524.10     16.16 o 
  -6  -1  13      184.36      195.76     20.65 o 
  -5  -1  13      268.44      279.01     12.52 o 
  -4  -1  13      120.09      148.67     11.80 o 
  -3  -1  13      198.97      216.44     16.88 o 
  -2  -1  13        2.44        0.39      3.63 o 
  -1  -1  13       81.93       78.76      7.81 o 
   0  -1  13        8.43        5.27      4.19 o 
   1  -1  13       47.30       53.82      6.14 o 
   2  -1  13      561.17      569.97     14.46 o 
   3  -1  13       10.63       12.18      6.22 o 
   4  -1  13      276.70      280.49     13.14 o 
   5  -1  13        8.15       18.55      8.95 o 
   6  -1  13      192.92      172.81     16.18 o 
   7  -1  13        5.67        2.31     10.23 o 
   8  -1  13        0.01        8.46      9.85 o 
   9  -1  13      365.67      398.15     26.04 o 
  10  -1  13       46.30       52.69     17.99 o 
  11  -1  13        0.80       21.35     16.82 o 
  -8   0  13       44.81       37.98      9.85 o 
  -7   0  13      667.29      708.28     18.08 o 
  -6   0  13      372.36      377.65     16.20 o 
  -5   0  13      170.92      168.74     14.38 o 
  -4   0  13      908.34      880.23     17.43 o 
  -3   0  13      280.34      302.48     14.87 o 
  -2   0  13       52.66       42.36      5.96 o 
  -1   0  13      264.96      253.62      9.79 o 
   0   0  13      196.71      210.88     10.48 o 
   1   0  13      160.81      164.39      8.95 o 
   2   0  13     1001.36     1113.24     28.62 o 
   3   0  13       10.26        9.39      5.54 o 
   4   0  13      716.55      725.73     19.37 o 
   5   0  13      121.39      103.74     12.00 o 
   6   0  13       28.82       31.56     12.17 o 
   7   0  13      594.22      649.71     26.50 o 
   8   0  13       40.56       44.65     14.88 o 
   9   0  13       30.61       32.73     12.29 o 
  10   0  13        8.19        8.63     10.87 o 
  11   0  13        2.26       19.24     14.99 o 
  12   0  13      138.60      129.07     21.23 o 
  -8   1  13      219.75      226.65     13.44 o 
  -7   1  13       97.21      122.86     10.10 o 
  -6   1  13      198.53      226.14     15.00 o 
  -5   1  13       53.38       45.72      6.36 o 
  -4   1  13       31.73       21.01      4.80 o 
  -3   1  13      256.63      224.81     28.47 o 
  -2   1  13     2509.27     2520.48     34.26 o 
  -1   1  13      151.31      164.14     13.52 o 
   0   1  13      511.62      517.05     13.01 o 
   1   1  13      280.25      303.99      9.66 o 
   2   1  13     2069.67     2067.99     29.60 o 
   3   1  13       72.37       62.97      6.74 o 
   4   1  13      106.90       96.11      9.15 o 
   5   1  13       52.68       46.96      7.50 o 
   6   1  13        0.99        1.60      6.27 o 
   7   1  13       10.63        4.70      7.43 o 
   8   1  13       31.03       28.32     10.72 o 
   9   1  13      458.63      468.67     39.05 o 
  10   1  13      190.69      209.23     20.43 o 
  11   1  13        1.47        0.00      7.79 o 
  12   1  13      372.20      365.75     29.46 o 
  -7   2  13        7.54       11.19      8.74 o 
  -6   2  13       66.91       52.12      6.06 o 
  -5   2  13       52.61       53.77      7.16 o 
  -4   2  13       14.97       19.79      6.27 o 
  -3   2  13       68.86       53.75      5.98 o 
  -2   2  13       56.96       69.70      9.87 o 
  -1   2  13     1584.29     1593.77     30.68 o 
   0   2  13      147.99      162.47      7.37 o 
   1   2  13       28.76       30.31      5.04 o 
   2   2  13      115.81      126.96      7.05 o 
   3   2  13       48.62       58.36      8.04 o 
   4   2  13     1133.86     1191.79     21.60 o 
   5   2  13       83.11       86.15      8.20 o 
   6   2  13      322.78      320.36     14.52 o 
   7   2  13      322.29      375.45     29.18 o 
   8   2  13       23.80       21.46     13.88 o 
   9   2  13      429.58      438.81     23.21 o 
  10   2  13      322.19      323.99     27.23 o 
  11   2  13      369.54      434.14     43.63 o 
  12   2  13      494.64      495.59     31.46 o 
  -6   3  13       15.35       12.48      4.82 o 
  -5   3  13       63.28       57.18      5.98 o 
  -4   3  13      926.00      924.76     19.64 o 
  -3   3  13        6.01        9.63      3.85 o 
  -2   3  13      420.56      424.50     25.82 o 
  -1   3  13      448.96      449.47     14.83 o 
   0   3  13       57.37       69.03      4.56 o 
   1   3  13      677.22      687.27     22.68 o 
   2   3  13      159.24      160.77      7.04 o 
   3   3  13       26.59       28.65      4.99 o 
   4   3  13       59.74      110.31     19.70 o 
   5   3  13        6.66       19.20      6.43 o 
   6   3  13      674.14      633.47     42.78 o 
   7   3  13      864.47      885.50     22.22 o 
   8   3  13        7.54        3.43      7.08 o 
   9   3  13       94.73       79.60     13.25 o 
  10   3  13      245.71      256.65     24.34 o 
  11   3  13        3.00       15.73     16.17 o 
  12   3  13      497.81      564.98     37.13 o 
  13   3  13      203.57      257.05     41.84 o 
  -6   4  13       16.29       21.32     14.59 o 
  -5   4  13       53.82       49.13      3.86 o 
  -4   4  13      418.85      416.62      8.79 o 
  -3   4  13      527.21      525.58      9.56 o 
  -2   4  13      295.24      303.52     21.81 o 
  -1   4  13       15.94       22.25      5.51 o 
   0   4  13     1070.18     1077.50     13.76 o 
   1   4  13      180.69      182.86      6.66 o 
   2   4  13      497.33      503.21     12.37 o 
   3   4  13      166.53      157.37      8.08 o 
   4   4  13       49.09       51.68     10.33 o 
   5   4  13     2562.20     2549.37     40.53 o 
   6   4  13      334.14      367.27     16.60 o 
   7   4  13      136.67      109.12      9.45 o 
   8   4  13        0.86        2.54      5.28 o 
   9   4  13        3.06        2.21      8.44 o 
  10   4  13      927.31      890.15     36.41 o 
  11   4  13      192.62      196.49     19.27 o 
  12   4  13      436.43      481.09     28.73 o 
  13   4  13      104.68      106.45     19.01 o 
  -5   5  13        3.66       22.46     14.73 o 
  -4   5  13      568.07      608.12     35.91 o 
  -3   5  13       85.11       91.00      9.16 o 
  -2   5  13      160.31      149.87      4.98 o 
  -1   5  13      236.91      243.25      4.67 o 
   0   5  13      424.83      469.84     11.59 o 
   1   5  13      184.35      191.71      6.39 o 
   2   5  13        3.61        8.59      5.10 o 
   3   5  13      304.74      325.91     14.57 o 
   4   5  13      107.69      122.83      7.98 o 
   5   5  13     2737.48     2778.36     44.63 o 
   6   5  13     2016.61     2030.05     40.86 o 
   7   5  13       23.22       28.30     10.68 o 
   8   5  13      121.09      100.19      9.67 o 
   9   5  13      374.62      388.44     21.73 o 
  10   5  13     2499.95     2505.14     57.51 o 
  11   5  13       10.06       14.97     12.35 o 
  12   5  13      106.24      132.27     24.03 o 
  13   5  13      230.06      241.77     33.05 o 
  -5   6  13       42.37       49.21     18.60 o 
  -4   6  13      116.09      104.14     34.33 o 
  -3   6  13      475.82      489.24     33.33 o 
  -2   6  13       12.39       -8.30     11.73 o 
  -1   6  13       51.05       40.06     23.60 o 
   0   6  13       94.82       86.91      2.93 o 
   1   6  13      410.75      428.17      9.09 o 
   2   6  13      927.39      919.56     11.42 o 
   3   6  13       65.81       66.96     11.44 o 
   4   6  13      124.79      137.49      6.87 o 
   5   6  13       75.91       96.58      7.84 o 
   6   6  13      807.87      819.35     22.63 o 
   7   6  13      328.31      321.53     12.34 o 
   8   6  13      235.07      234.12     13.22 o 
   9   6  13        3.20        3.05      6.28 o 
  10   6  13     1188.70     1089.02     27.97 o 
  11   6  13        2.03        3.14      7.72 o 
  12   6  13      140.01      120.39     41.18 o 
  13   6  13      115.90      134.73     23.33 o 
  -5   7  13       36.19       49.64     20.03 o 
  -4   7  13       72.48       58.80     31.33 o 
  -3   7  13      287.85      289.54     29.33 o 
  -2   7  13        3.69       21.74     23.03 o 
  -1   7  13      100.51       99.28     19.60 o 
   0   7  13      174.00      186.80     15.47 o 
   1   7  13      106.40       86.49     11.95 o 
   2   7  13      120.98      114.10      3.08 o 
   3   7  13      267.60      285.50     13.41 o 
   4   7  13        2.56        9.26      5.22 o 
   5   7  13      165.62      158.02      7.40 o 
   6   7  13      371.36      374.32     14.17 o 
   7   7  13     2200.09     2127.78     33.76 o 
   8   7  13      897.27      870.65     25.47 o 
   9   7  13      208.85      206.21     14.15 o 
  10   7  13      301.68      331.79     16.01 o 
  11   7  13       67.77       79.95     17.73 o 
  12   7  13      101.07      104.52     14.99 o 
  13   7  13       98.73      104.94     14.53 o 
  -4   8  13       96.41      100.14     24.32 o 
  -3   8  13      192.77      211.86     28.61 o 
  -2   8  13       21.68       42.49     18.17 o 
  -1   8  13      381.76      410.85     33.05 o 
   0   8  13        2.58       -6.44     19.60 o 
   1   8  13       27.95       13.86      8.77 o 
   2   8  13      606.03      583.35     28.80 o 
   3   8  13      203.75      200.15     14.81 o 
   4   8  13      509.17      520.87     16.37 o 
   5   8  13     2238.08     2229.50     29.77 o 
   6   8  13       18.54       18.95      4.87 o 
   7   8  13      795.83      821.04     17.95 o 
   8   8  13      143.36      142.77      9.81 o 
   9   8  13        4.43       10.57      7.07 o 
  10   8  13      702.00      720.39     21.77 o 
  11   8  13      102.36      104.70     13.27 o 
  12   8  13       54.01       66.78     13.17 o 
  13   8  13      420.63      487.08     25.76 o 
  -4   9  13        9.81       21.46     18.74 o 
  -3   9  13      191.81      201.56     30.76 o 
  -2   9  13      117.68      131.04     25.61 o 
  -1   9  13     1171.01     1116.68     56.36 o 
   0   9  13      289.97      289.97     30.04 o 
   1   9  13       52.19       45.19     28.25 o 
   2   9  13     1438.86     1457.27     40.52 o 
   3   9  13      992.18      940.68     66.81 o 
   4   9  13      429.87      435.67      9.52 o 
   5   9  13      144.08      141.59      9.25 o 
   6   9  13       19.81       24.55      5.53 o 
   7   9  13     1311.69     1298.26     25.93 o 
   8   9  13      562.46      584.24     16.47 o 
   9   9  13        7.12       13.75      7.75 o 
  10   9  13       47.85       46.08      8.76 o 
  11   9  13       70.93       79.26     10.78 o 
  12   9  13       37.24       49.87     10.64 o 
  13   9  13      429.31      356.35     94.54 o 
  -3  10  13      256.00      242.48     35.05 o 
  -2  10  13        0.90       -5.44     14.88 o 
  -1  10  13     1516.04     1428.68     68.95 o 
   0  10  13        4.36       -0.72     11.73 o 
   1  10  13      339.58      299.56     31.90 o 
   2  10  13      501.39      478.59     28.75 o 
   3  10  13      791.60      814.05     30.39 o 
   4  10  13       44.05       47.63      6.46 o 
   5  10  13        7.05       13.21      3.48 o 
   6  10  13       11.22       12.52      4.23 o 
   7  10  13      256.13      273.24     13.72 o 
   8  10  13      133.30      113.84      9.10 o 
   9  10  13       28.73       23.74     12.93 o 
  10  10  13      307.29      316.96     15.17 o 
  11  10  13        2.13        3.02      6.58 o 
  12  10  13      255.97      300.85     20.89 o 
  13  10  13      651.94      677.05     33.90 o 
  -2  11  13      185.42      208.00     33.90 o 
  -1  11  13      251.75      211.00     32.90 o 
   0  11  13      411.23      400.84     39.63 o 
   1  11  13      253.36      267.23     32.90 o 
   2  11  13      184.61      190.26     28.61 o 
   3  11  13       80.87       89.93     21.74 o 
   4  11  13      193.79      175.33      8.40 o 
   5  11  13        8.63       12.67      6.13 o 
   6  11  13       23.41       29.50      9.39 o 
   7  11  13      588.68      588.77     16.60 o 
   8  11  13       95.94       98.59      8.74 o 
   9  11  13       36.40       36.43      8.22 o 
  10  11  13      330.50      377.60     18.41 o 
  11  11  13      400.16      428.29     21.04 o 
  12  11  13        1.77       -7.43      7.65 o 
  -1  12  13        2.45       14.59     18.60 o 
   0  12  13      428.45      400.12     41.77 o 
   1  12  13        0.12       18.88     18.02 o 
   2  12  13        7.66       13.16     16.88 o 
   3  12  13      100.42      152.35     44.49 o 
   4  12  13       41.08       43.69     12.77 o 
   5  12  13      230.50      229.16     12.30 o 
   6  12  13       87.56       88.73      8.88 o 
   7  12  13       12.31       19.35      7.30 o 
   8  12  13      406.01      416.08     18.94 o 
   9  12  13        0.90        0.57      8.53 o 
  10  12  13      279.13      285.69     16.56 o 
  11  12  13      410.15      464.81     25.20 o 
   1  13  13       27.57        1.00     13.73 o 
   2  13  13      120.21      100.42     26.89 o 
   3  13  13        1.60        5.15     24.75 o 
   4  13  13       11.05        9.73     16.02 o 
   5  13  13      156.24      173.59     18.60 o 
   6  13  13      133.71       89.49     15.23 o 
   7  13  13      357.81      330.87     18.67 o 
   8  13  13      288.32      286.81     29.97 o 
   9  13  13      311.43      340.03     22.18 o 
  10  13  13      218.80      218.29     17.67 o 
   4  14  13       19.45       19.88     18.60 o 
   5  14  13      204.62      167.09     29.61 o 
   6  14  13      238.14      256.07     28.90 o 
   7  14  13      264.54      264.22     29.04 o 
   8  14  13        1.88        3.82      6.96 o 
   9  14  13      109.44      128.50     16.67 o 
  -2  -7  14      269.73      229.32     32.62 o 
  -1  -7  14       68.24       59.51     23.17 o 
   0  -7  14       76.93       84.59     21.58 o 
   1  -7  14      185.74      168.48     26.04 o 
   2  -7  14      175.75      219.16     24.81 o 
  -4  -6  14       76.22       74.67     22.46 o 
  -3  -6  14      253.76      251.78     31.04 o 
  -2  -6  14       27.80       35.62     18.60 o 
  -1  -6  14      219.04      232.32     30.47 o 
   0  -6  14     1056.96     1106.21     40.54 o 
   1  -6  14       39.65       44.44     14.66 o 
   2  -6  14      912.31      883.99     54.81 o 
   3  -6  14      371.23      385.91     21.81 o 
   4  -6  14       17.13       18.30     12.04 o 
   5  -6  14       45.74       34.57     25.29 o 
  -5  -5  14       44.28       36.06     32.76 o 
  -4  -5  14        0.87        1.29     18.31 o 
  -3  -5  14     1268.38     1223.40     56.08 o 
  -2  -5  14      251.07      300.56     30.47 o 
  -1  -5  14       50.69       16.60     13.52 o 
   0  -5  14      164.74      201.84     12.48 o 
   1  -5  14      286.83      265.91     27.52 o 
   2  -5  14      442.19      389.65     31.72 o 
   3  -5  14       93.13       88.19     10.31 o 
   4  -5  14       46.75       38.72     17.02 o 
   5  -5  14       13.32        7.64     11.32 o 
   6  -5  14       47.07       33.75     17.68 o 
  -6  -4  14      150.78      106.65     76.46 o 
  -5  -4  14      117.77      103.43     73.46 o 
  -4  -4  14        6.54       -1.29     10.01 o 
  -3  -4  14     1578.17     1565.58     59.37 o 
  -2  -4  14       33.37       43.63     16.02 o 
  -1  -4  14        2.64        0.89     10.61 o 
   0  -4  14      232.25      249.41     12.93 o 
   1  -4  14      249.32      282.10     16.34 o 
   2  -4  14      135.44      141.73     14.26 o 
   3  -4  14       18.90       14.20      9.94 o 
   4  -4  14      680.35      596.39     56.51 o 
   5  -4  14      107.43      114.24     21.29 o 
   6  -4  14       17.49       11.09     11.43 o 
   7  -4  14      112.63      105.66     19.17 o 
   8  -4  14       78.77       78.63     18.65 o 
  -7  -3  14       38.78       16.02     22.82 o 
  -6  -3  14      440.40      450.68     22.43 o 
  -5  -3  14      506.61      535.98     23.34 o 
  -4  -3  14       17.88       -0.72      8.73 o 
  -3  -3  14      113.39      119.31     18.88 o 
  -2  -3  14      201.70      204.00     34.33 o 
  -1  -3  14        2.98        6.62      4.15 o 
   0  -3  14      315.20      314.13     11.11 o 
   1  -3  14      899.32      905.32     22.87 o 
   2  -3  14      211.60      182.45     16.77 o 
   3  -3  14      481.80      476.75     16.45 o 
   4  -3  14      212.73      210.27     18.18 o 
   5  -3  14       58.68       95.98     18.67 o 
   6  -3  14      427.14      411.39     31.34 o 
   7  -3  14      296.23      364.17     25.98 o 
   8  -3  14      846.25      940.05     49.50 o 
   9  -3  14      181.40      163.52     22.79 o 
  -7  -2  14      101.41       50.66     41.34 o 
  -6  -2  14       55.96       40.97     34.05 o 
  -5  -2  14      274.43      295.18     20.60 o 
  -4  -2  14        3.32      -11.02     11.02 o 
  -3  -2  14     1052.21     1090.64     41.34 o 
  -2  -2  14      319.00      325.95     12.08 o 
  -1  -2  14      164.45      168.36     15.64 o 
   0  -2  14      683.33      678.53     15.73 o 
   1  -2  14      541.88      542.20     24.22 o 
   2  -2  14      249.72      228.37     11.06 o 
   3  -2  14      776.18      750.94     39.78 o 
   4  -2  14       10.43        9.92      7.64 o 
   5  -2  14      365.71      394.74     22.55 o 
   6  -2  14      342.10      350.14     29.25 o 
   7  -2  14       53.61       87.74     27.18 o 
   8  -2  14      756.51      824.99     52.21 o 
   9  -2  14       21.58       27.52     14.18 o 
  10  -2  14       40.47       36.50     15.89 o 
  -7  -1  14      155.31      203.60     12.05 o 
  -6  -1  14      117.46       89.99      9.69 o 
  -5  -1  14      103.30       89.02     12.85 o 
  -4  -1  14       34.45       22.95     16.31 o 
  -3  -1  14      617.44      573.50     27.47 o 
  -2  -1  14      632.61      667.25     23.25 o 
  -1  -1  14      124.99      109.06      8.06 o 
   0  -1  14      126.17      138.96      8.82 o 
   1  -1  14      726.37      718.08     17.76 o 
   2  -1  14      303.80      293.96     14.80 o 
   3  -1  14      397.61      408.32     16.16 o 
   4  -1  14       44.10       31.35      7.89 o 
   5  -1  14      365.05      381.42     16.02 o 
   6  -1  14      600.00      629.99     27.26 o 
   7  -1  14       89.20      105.49     15.83 o 
   8  -1  14      677.79      655.58     31.55 o 
   9  -1  14       38.95       63.09     37.34 o 
  10  -1  14      152.73      171.70     21.81 o 
  -7   0  14        2.31        7.85      6.32 o 
  -6   0  14       20.40        6.66      5.77 o 
  -5   0  14      373.90      405.94     13.28 o 
  -4   0  14       25.01       25.03      6.59 o 
  -3   0  14        1.98        3.63      5.25 o 
  -2   0  14     1368.01     1349.15     26.65 o 
  -1   0  14      147.12      127.11      8.79 o 
   0   0  14      235.25      287.64     17.25 o 
   1   0  14      817.77      802.74     20.22 o 
   2   0  14      479.19      458.56     13.37 o 
   3   0  14      315.20      320.53     14.14 o 
   4   0  14      294.73      296.07     16.46 o 
   5   0  14      646.31      641.33     24.19 o 
   6   0  14      226.43      262.25     27.54 o 
   7   0  14       16.27       23.74     10.72 o 
   8   0  14      542.09      572.20     27.91 o 
   9   0  14        2.70       12.35     10.87 o 
  10   0  14      121.64      136.58     27.39 o 
  11   0  14       78.84       67.36     17.55 o 
  -7   1  14      196.07      219.94     11.51 o 
  -6   1  14        1.01       -2.17      5.89 o 
  -5   1  14      401.87      424.53     12.77 o 
  -4   1  14      620.03      598.27     14.61 o 
  -3   1  14       86.89       72.91     10.72 o 
  -2   1  14      809.29      832.39     19.04 o 
  -1   1  14      164.59      162.53      9.60 o 
   0   1  14      155.13      167.93      8.12 o 
   1   1  14      397.37      394.82     12.14 o 
   2   1  14        2.29        4.29      5.13 o 
   3   1  14      724.00      688.89     17.98 o 
   4   1  14       14.01       14.23      6.37 o 
   5   1  14      259.88      267.13     14.08 o 
   6   1  14       23.96       22.78      7.39 o 
   7   1  14        7.27        2.15      7.38 o 
   8   1  14      382.67      415.28     36.97 o 
   9   1  14       85.01       90.40     15.53 o 
  10   1  14        0.75       11.22     11.07 o 
  11   1  14       77.78       89.06     21.67 o 
  12   1  14      310.74      292.26     43.48 o 
  -6   2  14       29.42       23.54      6.63 o 
  -5   2  14       21.28       20.80      6.37 o 
  -4   2  14        0.66        5.18      3.91 o 
  -3   2  14       16.33       20.87      4.54 o 
  -2   2  14     1457.10     1499.62     39.77 o 
  -1   2  14      504.90      518.45     17.64 o 
   0   2  14      826.42      846.94     16.40 o 
   1   2  14       85.53       95.17      6.58 o 
   2   2  14       84.76       82.55      8.62 o 
   3   2  14      254.48      292.76     14.68 o 
   4   2  14      468.73      449.58     13.66 o 
   5   2  14      539.05      586.37     28.02 o 
   6   2  14      618.26      626.59     20.33 o 
   7   2  14        7.09        2.75      5.70 o 
   8   2  14      394.99      422.91     34.48 o 
   9   2  14       42.64       41.85     15.40 o 
  10   2  14       50.76       66.88     18.20 o 
  11   2  14      462.30      459.40     28.93 o 
  12   2  14      379.16      397.24     30.19 o 
  -5   3  14      407.13      449.30     13.00 o 
  -4   3  14      346.92      346.02     15.31 o 
  -3   3  14       50.09       60.03      6.93 o 
  -2   3  14      506.71      517.93     16.02 o 
  -1   3  14       46.63       59.18      9.97 o 
   0   3  14      737.58      748.54     13.60 o 
   1   3  14      683.41      735.72     44.27 o 
   2   3  14        0.86        8.22      5.22 o 
   3   3  14      393.65      386.79     11.35 o 
   4   3  14      205.66      221.75     12.61 o 
   5   3  14       89.50      116.77      8.81 o 
   6   3  14        3.36        4.25      5.77 o 
   7   3  14      108.45      102.17     11.06 o 
   8   3  14      267.79      284.91     17.41 o 
   9   3  14      785.97      779.77     34.79 o 
  10   3  14       39.37       41.56     15.18 o 
  11   3  14       75.33       98.96     17.09 o 
  12   3  14      183.83      177.62     26.67 o 
  -5   4  14      382.51      402.70     50.36 o 
  -4   4  14      563.46      597.58     20.41 o 
  -3   4  14       80.47       72.76      8.14 o 
  -2   4  14     1237.33     1313.42     16.96 o 
  -1   4  14      116.65      111.84      9.99 o 
   0   4  14     1016.53     1061.08     19.23 o 
   1   4  14      770.28      792.66     18.67 o 
   2   4  14      242.93      241.96     11.20 o 
   3   4  14        6.54        7.50      4.94 o 
   4   4  14      175.49      171.53      8.58 o 
   5   4  14       24.51       18.43      5.51 o 
   6   4  14      717.35      731.92     18.10 o 
   7   4  14       17.52       21.01      6.70 o 
   8   4  14      782.95      763.46     27.00 o 
   9   4  14      415.95      413.47     18.00 o 
  10   4  14        0.25       -1.08      9.94 o 
  11   4  14      764.16      832.67     52.88 o 
  12   4  14       42.44       59.92     19.06 o 
  13   4  14       66.16       63.19     28.32 o 
  -4   5  14      139.92      149.35     37.34 o 
  -3   5  14       34.57       45.21     16.31 o 
  -2   5  14      357.92      352.69     12.83 o 
  -1   5  14       13.04       11.73      2.56 o 
   0   5  14       18.30       16.16      3.59 o 
   1   5  14     1177.79     1347.02     64.57 o 
   2   5  14       37.48       33.31      5.95 o 
   3   5  14        9.55        4.26      3.86 o 
   4   5  14       29.05       34.72      7.56 o 
   5   5  14      168.72      178.30      9.06 o 
   6   5  14     4142.32     4149.83     68.08 o 
   7   5  14        5.25       16.61      6.31 o 
   8   5  14     1125.14     1092.94     42.79 o 
   9   5  14      731.10      690.06     26.87 o 
  10   5  14       28.24       20.70      8.78 o 
  11   5  14      576.54      588.78     28.52 o 
  12   5  14      116.16      131.76     18.66 o 
  13   5  14       84.84       78.42     21.53 o 
  -4   6  14       34.38       46.49     18.60 o 
  -3   6  14       14.84        9.01     13.45 o 
  -2   6  14      762.39      808.11     42.34 o 
  -1   6  14      172.52      147.35     21.89 o 
   0   6  14        2.38        1.58      2.89 o 
   1   6  14      375.48      374.07     14.77 o 
   2   6  14        0.70       -4.08      4.08 o 
   3   6  14      301.18      328.52     13.27 o 
   4   6  14       95.75       92.85      8.63 o 
   5   6  14      406.18      420.44     16.10 o 
   6   6  14     2405.86     2340.52     38.85 o 
   7   6  14      154.38      164.34     10.86 o 
   8   6  14      507.37      528.83     17.08 o 
   9   6  14      351.90      366.34     16.09 o 
  10   6  14      118.70      107.72     15.97 o 
  11   6  14      920.75      911.42     28.27 o 
  12   6  14        9.02        9.14      9.70 o 
  13   6  14        3.19        4.93      8.81 o 
  -4   7  14       64.07       67.38     21.89 o 
  -3   7  14        1.74      -11.73     23.75 o 
  -2   7  14       13.33       -1.29     11.16 o 
  -1   7  14       39.85       60.80     18.17 o 
   0   7  14      296.48      295.07     19.60 o 
   1   7  14      163.90      156.13     15.28 o 
   2   7  14        2.16        3.44      3.22 o 
   3   7  14      201.26      223.10      5.91 o 
   4   7  14       26.40       22.41      4.99 o 
   5   7  14     1350.34     1394.14     28.51 o 
   6   7  14     1587.36     1629.36     31.74 o 
   7   7  14       92.71       82.68      8.77 o 
   8   7  14      742.71      765.00     22.32 o 
   9   7  14      143.81      154.35     11.75 o 
  10   7  14        7.76       -2.40      7.53 o 
  11   7  14       67.57       94.87     12.18 o 
  12   7  14      163.40      189.28     20.87 o 
  13   7  14      110.37       75.88     15.17 o 
  -4   8  14        7.40       -2.43     14.02 o 
  -3   8  14       30.46       18.45     17.31 o 
  -2   8  14      187.75      170.66     27.61 o 
  -1   8  14      151.94      179.10     26.47 o 
   0   8  14       50.36       22.32     15.74 o 
   1   8  14      552.29      558.71     25.46 o 
   2   8  14        1.61        0.48      8.28 o 
   3   8  14      812.46      780.46     13.14 o 
   4   8  14       46.61       43.24      4.92 o 
   5   8  14      263.43      285.28     12.70 o 
   6   8  14      425.31      410.04     13.53 o 
   7   8  14      493.98      518.09     18.12 o 
   8   8  14       45.21       45.96      7.65 o 
   9   8  14      245.29      286.76     15.83 o 
  10   8  14        2.21       -3.30      6.84 o 
  11   8  14      105.04      130.58     12.99 o 
  12   8  14      378.50      377.06     19.97 o 
  13   8  14        2.55        1.99      7.74 o 
  -3   9  14       26.60       22.03     19.31 o 
  -2   9  14      164.22      185.54     30.61 o 
  -1   9  14     1092.70     1101.66     59.08 o 
   0   9  14       30.34       24.75     17.45 o 
   1   9  14      129.03      164.64     20.39 o 
   2   9  14        9.31        8.06      9.29 o 
   3   9  14      830.55      749.30     42.66 o 
   4   9  14      400.20      385.43     12.72 o 
   5   9  14        6.40        8.08      4.60 o 
   6   9  14      233.80      240.99      9.15 o 
   7   9  14        1.83        0.75      3.99 o 
   8   9  14       28.83       41.25      8.04 o 
   9   9  14      270.22      275.43     13.52 o 
  10   9  14        5.52        9.97      6.96 o 
  11   9  14       89.29       85.95     14.53 o 
  12   9  14      139.88      125.00     24.55 o 
  13   9  14       16.46       25.15     12.09 o 
  -3  10  14        2.90        4.43     16.45 o 
  -1  10  14      328.30      322.01     37.19 o 
   0  10  14      332.62      364.50     37.34 o 
   1  10  14       12.19       34.62     30.76 o 
   2  10  14        0.57       -0.65      7.37 o 
   3  10  14      187.41      183.59     18.17 o 
   4  10  14      170.13      190.63     25.98 o 
   5  10  14      272.78      268.19      9.12 o 
   6  10  14      220.49      252.90     12.85 o 
   7  10  14       72.57       76.94      8.43 o 
   8  10  14       49.15       55.98      7.97 o 
   9  10  14     1288.68     1232.55     29.77 o 
  10  10  14       42.28       48.72      8.93 o 
  11  10  14      462.80      451.45     20.80 o 
  12  10  14      287.83      291.98     17.60 o 
  -1  11  14      111.01      121.60     29.61 o 
   0  11  14      362.57      301.99     37.62 o 
   1  11  14      152.16      163.94     29.76 o 
   2  11  14       10.11       22.32     18.17 o 
   3  11  14      163.76      164.22     18.29 o 
   4  11  14      218.23      249.24     20.73 o 
   5  11  14       53.29       41.33      8.35 o 
   6  11  14      303.71      310.24     23.82 o 
   7  11  14      350.35      334.76     13.42 o 
   8  11  14      193.58      201.11     10.79 o 
   9  11  14      651.76      630.88     23.32 o 
  10  11  14       20.08       22.62      7.81 o 
  11  11  14       73.19       64.49     23.10 o 
  12  11  14      127.58      100.52     32.18 o 
   0  12  14        0.31        2.57     15.45 o 
   1  12  14        9.96       17.88     19.03 o 
   2  12  14        5.06        2.29     14.31 o 
   3  12  14      106.60       98.99     25.75 o 
   4  12  14      680.60      633.46     47.66 o 
   5  12  14       15.35       20.20     11.34 o 
   6  12  14      607.63      621.40     64.16 o 
   7  12  14        2.88        0.15      6.81 o 
   8  12  14       31.16       38.92      9.47 o 
   9  12  14     1065.44     1073.73     30.50 o 
  10  12  14      152.48      161.77     14.36 o 
  11  12  14      203.52      230.64     15.28 o 
   2  13  14        0.62       -6.72     17.45 o 
   3  13  14       82.41       63.52     24.46 o 
   4  13  14      269.91      303.04     28.17 o 
   5  13  14        2.34      -10.37     13.49 o 
   6  13  14      383.59      437.32     35.33 o 
   7  13  14      497.02      489.83     34.33 o 
   8  13  14       95.34      100.89     12.24 o 
   9  13  14      364.69      409.77     23.85 o 
  10  13  14      134.72      150.80     15.84 o 
   5  14  14        7.90       -6.58     16.17 o 
   6  14  14      571.39      588.95     42.20 o 
   7  14  14      390.22      451.34     37.62 o 
  -2  -6  15      144.64      172.09     29.04 o 
  -1  -6  15      164.05      151.49     28.04 o 
   0  -6  15        3.51      -15.02     15.02 o 
   1  -6  15      914.77      895.34     53.29 o 
   2  -6  15       13.02       26.39     14.21 o 
   3  -6  15      105.61      106.50     12.12 o 
  -4  -5  15      218.30       -0.29     11.73 o 
  -3  -5  15       72.05       34.62     18.45 o 
  -2  -5  15      459.84      404.56     36.05 o 
  -1  -5  15      120.40      107.43     23.60 o 
   0  -5  15      243.75      282.40     27.36 o 
   1  -5  15      414.45      402.44     18.71 o 
   2  -5  15      106.05      101.72     19.89 o 
   3  -5  15      107.81      100.36     12.09 o 
   4  -5  15      164.97      171.78     44.92 o 
   5  -5  15       27.41       28.34     10.84 o 
  -5  -4  15      101.43       88.57     59.87 o 
  -4  -4  15      386.25      418.58     33.76 o 
  -3  -4  15       39.89       -0.14     15.88 o 
  -2  -4  15     1034.83     1072.33     50.64 o 
  -1  -4  15      318.66      364.93     31.19 o 
   0  -4  15       37.36       41.70      9.46 o 
   1  -4  15      402.52      424.88     14.96 o 
   2  -4  15       34.66       29.90      9.45 o 
   3  -4  15      547.46      540.02     31.09 o 
   4  -4  15      175.30      140.89     24.62 o 
   5  -4  15       54.63       44.98     11.16 o 
   6  -4  15      183.00      181.87     22.41 o 
   7  -4  15      107.20      118.16     21.03 o 
  -5  -3  15      255.71      299.17     19.61 o 
  -4  -3  15      553.16      601.26     36.05 o 
  -3  -3  15       48.95        0.14     14.45 o 
  -2  -3  15      348.46      353.34     28.18 o 
  -1  -3  15      158.33        3.37      7.74 o 
   0  -3  15       88.21       89.07     12.70 o 
   1  -3  15       39.90       49.20     10.30 o 
   2  -3  15        3.90        6.91      6.16 o 
   3  -3  15       42.26       45.05      8.53 o 
   4  -3  15      104.23      100.54     11.02 o 
   5  -3  15      170.41      153.36     27.34 o 
   6  -3  15      153.51      167.89     24.58 o 
   7  -3  15      236.10      223.52     23.68 o 
   8  -3  15       17.34       -0.03     12.87 o 
  -6  -2  15      234.71      284.99     18.54 o 
  -5  -2  15      230.25      225.13     19.39 o 
  -4  -2  15      840.90      921.13     40.48 o 
  -3  -2  15       30.18       27.75     20.74 o 
  -2  -2  15       20.72       17.60     11.73 o 
  -1  -2  15      307.49      313.04     45.71 o 
   0  -2  15       53.91       48.15      9.83 o 
   1  -2  15      110.93      146.61     20.50 o 
   2  -2  15        2.44       -1.36      6.76 o 
   3  -2  15        0.38       -5.43      6.89 o 
   4  -2  15      503.47      471.72     22.41 o 
   5  -2  15       31.14       28.21      8.69 o 
   6  -2  15      555.89      557.32     28.78 o 
   7  -2  15      574.62      592.88     49.01 o 
   8  -2  15       35.20       50.66     15.71 o 
   9  -2  15      173.29      209.74     24.27 o 
  -6  -1  15      189.34      233.37     13.92 o 
  -5  -1  15       29.86       29.85      6.94 o 
  -4  -1  15      586.33      653.75     22.00 o 
  -3  -1  15      249.33      302.27     34.19 o 
  -2  -1  15        1.36       -6.44      9.01 o 
  -1  -1  15      219.56      225.36     14.79 o 
   0  -1  15      165.27      157.57      9.26 o 
   1  -1  15      297.36      302.34     18.36 o 
   2  -1  15      506.60      528.49     20.46 o 
   3  -1  15      208.11      188.76     11.22 o 
   4  -1  15      470.69      465.92     27.55 o 
   5  -1  15      169.32      161.60     15.90 o 
   6  -1  15        9.34        9.86      8.24 o 
   7  -1  15      109.09      136.22     17.64 o 
   8  -1  15       21.68       26.15     16.25 o 
   9  -1  15      329.03      355.94     27.63 o 
  10  -1  15      106.43      120.76     20.79 o 
  -6   0  15      307.76      350.03     15.39 o 
  -5   0  15        7.19        6.61      6.17 o 
  -4   0  15       22.26       28.59      6.40 o 
  -3   0  15      211.20      230.75     18.02 o 
  -2   0  15        4.99       16.02     14.88 o 
  -1   0  15      147.89      154.19     10.20 o 
   0   0  15      153.87      157.75      8.96 o 
   1   0  15        7.13        8.40      6.94 o 
   2   0  15      135.84      142.96     11.96 o 
   3   0  15        2.33        4.58      7.64 o 
   4   0  15     1067.89     1053.52     26.19 o 
   5   0  15       62.43       63.59     10.24 o 
   6   0  15      774.68      759.72     22.94 o 
   7   0  15        5.31       10.38      7.71 o 
   8   0  15      246.77      258.70     21.94 o 
   9   0  15      406.54      459.13     42.20 o 
  10   0  15      531.42      537.45     38.30 o 
  -6   1  15      306.08      313.50     17.69 o 
  -5   1  15       25.53       19.29      5.83 o 
  -4   1  15       14.88       21.46      6.55 o 
  -3   1  15      544.85      533.89     19.91 o 
  -2   1  15       34.56       29.35      7.28 o 
  -1   1  15      684.57      672.83     18.50 o 
   0   1  15       92.87       92.09      8.08 o 
   1   1  15      488.00      477.05     14.68 o 
   2   1  15     1946.34     1913.14     36.77 o 
   3   1  15      750.28      724.72     21.31 o 
   4   1  15      185.19      235.09     11.89 o 
   5   1  15       14.15       26.76      7.29 o 
   6   1  15      291.28      293.76     18.29 o 
   7   1  15      274.38      271.56     15.71 o 
   8   1  15      800.59      753.28     37.15 o 
   9   1  15       74.89      105.13     16.89 o 
  10   1  15      746.26      808.68     44.28 o 
  11   1  15       21.19       10.97     12.69 o 
  -6   2  15      247.62      241.19     26.18 o 
  -5   2  15      297.09      277.88     12.80 o 
  -4   2  15      420.26      426.68     14.45 o 
  -3   2  15      290.28      305.05     10.90 o 
  -2   2  15      250.95      275.25     29.47 o 
  -1   2  15      831.03      852.20     20.34 o 
   0   2  15      343.08      344.21     11.82 o 
   1   2  15      240.31      253.45      9.77 o 
   2   2  15      298.47      323.96     11.06 o 
   3   2  15      212.52      212.29     12.19 o 
   4   2  15      892.05      850.11     20.31 o 
   5   2  15      333.43      316.13     15.29 o 
   6   2  15        4.73        8.79      7.06 o 
   7   2  15      847.94      836.74     27.96 o 
   8   2  15     1250.79     1157.66     85.02 o 
   9   2  15       10.13       26.11     11.87 o 
  10   2  15       97.16      114.43     17.44 o 
  11   2  15       31.52       43.00     18.39 o 
  12   2  15       45.96       29.75     16.01 o 
  -6   3  15      409.75      452.05     35.48 o 
  -5   3  15       10.42       14.45     21.89 o 
  -4   3  15      437.17      457.34     13.55 o 
  -3   3  15      433.92      460.24     12.69 o 
  -2   3  15      382.18      382.74     20.20 o 
  -1   3  15      208.19      231.52     13.16 o 
   0   3  15      177.37      192.45      9.13 o 
   1   3  15      107.64      109.04      6.81 o 
   2   3  15      181.47      184.44      9.18 o 
   3   3  15       92.27      102.42      8.71 o 
   4   3  15      267.15      253.71     10.98 o 
   5   3  15      671.45      638.54     19.39 o 
   6   3  15      118.75       90.03      9.44 o 
   7   3  15       40.31       53.31     10.09 o 
   8   3  15       51.74       60.22     10.02 o 
   9   3  15       64.87       65.58     12.59 o 
  10   3  15      396.12      462.09     28.40 o 
  11   3  15        0.43        6.68     13.18 o 
  12   3  15      232.78      240.47     24.88 o 
  -6   4  15      190.28      187.69     27.75 o 
  -5   4  15      188.44      216.44     27.32 o 
  -4   4  15      152.74      172.52     38.20 o 
  -3   4  15      242.24      269.61     16.92 o 
  -2   4  15       26.09       35.90      7.72 o 
  -1   4  15      330.32      351.17     15.85 o 
   0   4  15      112.63      101.42      7.29 o 
   1   4  15       23.57       23.46      5.66 o 
   2   4  15      140.17      130.01     11.19 o 
   3   4  15       13.32       23.44      5.92 o 
   4   4  15      151.46      194.10     10.12 o 
   5   4  15      694.38      699.40     21.48 o 
   6   4  15       50.09       50.54      8.41 o 
   7   4  15      142.20      159.38     13.28 o 
   8   4  15        4.39        8.52      7.45 o 
   9   4  15       27.55       27.81      9.01 o 
  10   4  15       66.14       71.88     13.62 o 
  11   4  15        2.44       -5.41     10.45 o 
  12   4  15      163.67      174.12     22.09 o 
  -5   5  15      512.65      530.59     41.34 o 
  -4   5  15      599.21      575.94     40.20 o 
  -3   5  15       63.39       99.99     21.03 o 
  -2   5  15       39.17       31.55      2.64 o 
  -1   5  15       32.94       28.42      4.66 o 
   0   5  15      137.62      140.83     13.17 o 
   1   5  15      602.79      564.38     11.30 o 
   2   5  15      468.12      512.47     12.44 o 
   3   5  15      178.39      149.02      7.72 o 
   4   5  15        2.45        0.12      3.88 o 
   5   5  15        5.00        5.20      5.30 o 
   6   5  15      354.78      352.56     13.27 o 
   7   5  15      559.61      602.85     35.70 o 
   8   5  15       28.56       26.76      7.91 o 
   9   5  15      168.55      175.48     13.73 o 
  10   5  15      530.04      556.36     28.13 o 
  11   5  15       95.26       64.43     13.98 o 
  12   5  15      307.10      284.02     26.93 o 
  -4   6  15      118.21      105.14     24.61 o 
  -3   6  15      203.17      233.61     28.75 o 
  -2   6  15      332.87      307.85     31.04 o 
  -1   6  15       16.52        8.15     21.60 o 
   0   6  15        8.54        8.26      3.11 o 
   1   6  15      117.67      102.62      8.86 o 
   2   6  15      354.80      352.89     16.97 o 
   3   6  15       67.37       67.17      5.24 o 
   4   6  15      454.79      503.35     12.19 o 
   5   6  15      745.92      715.83     16.48 o 
   6   6  15      155.72      139.96     13.06 o 
   7   6  15     2002.35     2004.47     40.83 o 
   8   6  15       23.59       12.59      7.80 o 
   9   6  15        1.18       -2.37      6.28 o 
  10   6  15      744.13      745.57     35.88 o 
  11   6  15      498.34      469.60     24.02 o 
  12   6  15      181.60      179.76     16.94 o 
  13   6  15        3.92        3.32      9.30 o 
  -4   7  15      198.17      180.68     48.35 o 
  -3   7  15      138.21      145.34     26.47 o 
  -2   7  15       74.45       80.54     35.19 o 
  -1   7  15       52.27       36.19     17.74 o 
   0   7  15      187.03      180.07     17.23 o 
   1   7  15       16.10       12.46      3.40 o 
   2   7  15      762.88      765.59     25.42 o 
   3   7  15       35.45       35.39      7.72 o 
   4   7  15       71.28       70.99      5.57 o 
   5   7  15      903.59      914.15     17.59 o 
   6   7  15        0.03        1.91      4.26 o 
   7   7  15      814.99      821.19     19.72 o 
   8   7  15      302.21      306.98     19.15 o 
   9   7  15        1.68       -0.44      5.88 o 
  10   7  15      266.61      278.55     15.94 o 
  11   7  15      218.76      195.60     60.11 o 
  12   7  15       13.22       11.84      9.01 o 
  13   7  15      108.79      100.15     34.39 o 
  -3   8  15      178.91      153.93     29.61 o 
  -2   8  15       74.46       73.24     23.17 o 
  -1   8  15       26.68       36.76     19.17 o 
   0   8  15        3.67       13.88     25.46 o 
   1   8  15       44.89       39.91     12.24 o 
   2   8  15      199.13      215.97     18.27 o 
   3   8  15      334.85      321.96     14.41 o 
   4   8  15      170.01      177.35      8.12 o 
   5   8  15      308.29      340.05     10.73 o 
   6   8  15       53.25       51.70      7.92 o 
   7   8  15      185.54      210.57     13.79 o 
   8   8  15      720.58      763.06     19.82 o 
   9   8  15       60.76       66.47     10.65 o 
  10   8  15       11.59        7.56      7.42 o 
  11   8  15        2.66        9.13      8.70 o 
  12   8  15      161.06      197.09     24.28 o 
  -3   9  15       57.27       51.79     23.89 o 
  -2   9  15       42.83       60.65     23.75 o 
  -1   9  15       14.76       -1.86     13.73 o 
   0   9  15       52.10       41.34     20.74 o 
   1   9  15       15.50       14.13     10.69 o 
   2   9  15      496.72      506.75     26.95 o 
   3   9  15      260.71      317.15     21.93 o 
   4   9  15       31.98       28.28      5.06 o 
   5   9  15      399.08      417.10     11.88 o 
   6   9  15        1.97       -0.39      3.28 o 
   7   9  15      590.95      615.80     28.89 o 
   8   9  15      143.61      145.07     11.85 o 
   9   9  15        2.68        1.06      6.56 o 
  10   9  15      178.17      199.11     60.01 o 
  11   9  15       20.69       16.08      9.52 o 
  12   9  15        1.16       -0.05      6.05 o 
  -2  10  15       25.44       38.77     22.89 o 
   0  10  15        6.64        1.72     14.31 o 
   1  10  15       14.62       20.17     18.74 o 
   2  10  15      496.90      492.55     32.42 o 
   3  10  15      119.51      143.24     18.03 o 
   4  10  15      229.30      206.16     21.21 o 
   5  10  15       81.95       74.28      7.38 o 
   6  10  15      172.42      174.63      8.18 o 
   7  10  15       76.57       96.57      7.88 o 
   8  10  15      203.37      223.85     13.36 o 
   9  10  15       58.60       41.15      9.27 o 
  10  10  15      398.11      359.87     22.14 o 
  11  10  15       45.72       48.82     11.61 o 
  12  10  15       25.07       25.90      9.56 o 
   0  11  15       91.11      116.16     30.18 o 
   1  11  15       11.05       17.31     19.74 o 
   2  11  15       14.45       10.30     17.17 o 
   3  11  15       55.07       61.49     15.09 o 
   4  11  15       55.62       63.48     24.68 o 
   5  11  15        2.27       -0.43     10.30 o 
   6  11  15       55.78       49.98      8.21 o 
   7  11  15      284.60      288.16     12.63 o 
   8  11  15      361.37      352.29     20.81 o 
   9  11  15        0.07        2.77      7.23 o 
  10  11  15       53.45       48.96      9.72 o 
  11  11  15       20.87       21.16     12.04 o 
   1  12  15        8.81        2.57     16.31 o 
   2  12  15       75.67       71.10     26.32 o 
   3  12  15       30.60       36.76     21.46 o 
   4  12  15        5.89       20.09     15.36 o 
   5  12  15      260.51      299.84     31.90 o 
   6  12  15      254.26      257.07     29.90 o 
   7  12  15       10.45        9.64      6.37 o 
   8  12  15      173.50      153.09     10.09 o 
   9  12  15        1.13       12.37      8.29 o 
  10  12  15       84.97       83.29     10.31 o 
   3  13  15       91.68       77.39     27.32 o 
   4  13  15        9.21       12.01     12.14 o 
   5  13  15       12.30       13.30     14.63 o 
   6  13  15      222.62      206.00     29.04 o 
   7  13  15       30.13       31.47     18.02 o 
   8  13  15      178.13      137.37     29.33 o 
   9  13  15       42.18       46.08     17.44 o 
  -1  -5  16        0.75       18.17     16.74 o 
   0  -5  16        2.77       15.36     12.09 o 
   1  -5  16       38.46       34.40     14.26 o 
   2  -5  16      128.93      114.62     19.36 o 
   3  -5  16      388.52      354.14     17.77 o 
  -3  -4  16       48.58       -1.57     11.73 o 
  -2  -4  16        6.76        5.01     20.74 o 
  -1  -4  16      380.08      375.66     33.90 o 
   0  -4  16       88.64      107.04     16.32 o 
   1  -4  16       76.52       60.23      8.42 o 
   2  -4  16      712.78      726.67     34.62 o 
   3  -4  16      214.20      216.53     25.94 o 
   4  -4  16        9.71        5.66      9.00 o 
   5  -4  16       48.27       24.87     11.93 o 
  -4  -3  16      101.07       -0.57     16.59 o 
  -3  -3  16      276.26      294.26     28.61 o 
  -2  -3  16      204.17       -2.72     17.88 o 
  -1  -3  16       77.63       51.13     26.04 o 
   0  -3  16      100.15      141.87     11.44 o 
   1  -3  16       33.78       36.36      7.46 o 
   2  -3  16       18.32       48.08     11.80 o 
   3  -3  16     1160.88     1105.30     64.19 o 
   4  -3  16      102.26       96.07     11.66 o 
   5  -3  16      215.49      185.92     24.46 o 
   6  -3  16      123.66       65.10     32.30 o 
   7  -3  16       23.83       30.53     15.22 o 
  -5  -2  16       65.17       20.91     21.32 o 
  -4  -2  16       12.20        0.14     14.16 o 
  -3  -2  16      531.21      558.48     33.19 o 
  -2  -2  16      331.45      330.17     26.75 o 
  -1  -2  16       16.36        9.16      6.00 o 
   0  -2  16      475.57      498.18     15.47 o 
   1  -2  16      876.62      849.14     26.90 o 
   2  -2  16       38.75       45.87      9.41 o 
   3  -2  16      412.21      421.39     16.57 o 
   4  -2  16       72.17       62.34      9.90 o 
   5  -2  16      168.93      159.10     15.47 o 
   6  -2  16      249.42      274.08     28.33 o 
   7  -2  16        2.81        3.22      8.90 o 
   8  -2  16      289.75      283.25     39.63 o 
  -5  -1  16      233.59      276.63     25.68 o 
  -4  -1  16      410.72      427.16     23.48 o 
  -3  -1  16      370.18      388.25     25.75 o 
  -2  -1  16      816.89      862.62     36.48 o 
  -1  -1  16        2.00       11.89      7.18 o 
   0  -1  16       57.47       77.48      8.87 o 
   1  -1  16      187.79      190.21     18.22 o 
   2  -1  16       47.92       45.61      7.72 o 
   3  -1  16      443.84      453.74     22.12 o 
   4  -1  16       47.35       51.00     12.13 o 
   5  -1  16      456.53      413.30     23.26 o 
   6  -1  16       35.04       27.09     10.82 o 
   7  -1  16       21.40       12.37      9.62 o 
   8  -1  16      581.96      652.47     47.35 o 
   9  -1  16       11.63       25.46     21.46 o 
  -5   0  16      232.43      234.76     12.53 o 
  -4   0  16       53.79       48.36     19.03 o 
  -3   0  16       22.63       34.91     18.45 o 
  -2   0  16      295.93      291.40     20.60 o 
  -1   0  16        0.24       -3.49      5.38 o 
   0   0  16      181.47      168.93     15.60 o 
   1   0  16       64.50       53.10      7.36 o 
   2   0  16       10.99       14.37      6.97 o 
   3   0  16      287.69      283.16     13.28 o 
   4   0  16       82.15       76.84      9.55 o 
   5   0  16      313.63      333.78     27.96 o 
   6   0  16      598.36      607.38     23.72 o 
   7   0  16      260.77      262.85     33.33 o 
   8   0  16      371.92      366.25     26.10 o 
   9   0  16       39.16       51.85     15.83 o 
  10   0  16      170.34      170.57     23.19 o 
  -5   1  16       75.17      104.55     10.49 o 
  -4   1  16        2.63        3.58      7.01 o 
  -3   1  16       41.52       34.67      9.51 o 
  -2   1  16     1406.15     1418.38     57.65 o 
  -1   1  16       23.17       23.78      6.92 o 
   0   1  16       25.11       30.65      6.08 o 
   1   1  16        6.67        6.06      4.87 o 
   2   1  16       17.88       16.11      6.51 o 
   3   1  16     1499.70     1538.66     50.28 o 
   4   1  16       13.88       31.26      7.40 o 
   5   1  16      118.37       98.60     10.45 o 
   6   1  16      582.96      600.68     20.56 o 
   7   1  16      221.48      193.71     18.90 o 
   8   1  16      235.73      256.54     17.42 o 
   9   1  16      346.14      371.36     26.09 o 
  10   1  16      102.03      104.22     26.82 o 
  -5   2  16      108.10      107.75     14.37 o 
  -4   2  16       25.22       31.38      6.49 o 
  -3   2  16        0.97       -0.27      5.10 o 
  -2   2  16      889.77      896.17     23.55 o 
  -1   2  16       10.86        6.21      6.29 o 
   0   2  16      489.28      486.25     13.32 o 
   1   2  16      170.57      175.83     10.58 o 
   2   2  16      145.48      134.28      8.95 o 
   3   2  16      943.93      971.23     23.39 o 
   4   2  16      195.23      214.64     11.69 o 
   5   2  16      910.79      875.34     42.38 o 
   6   2  16      597.53      586.64     25.26 o 
   7   2  16        0.51        7.40      7.07 o 
   8   2  16      243.07      264.19     19.85 o 
   9   2  16      775.83      677.45     28.91 o 
  10   2  16       26.63       43.02     14.92 o 
  11   2  16      263.73      270.73     26.88 o 
  -5   3  16      430.87      421.29     34.33 o 
  -4   3  16      105.21      120.02     21.89 o 
  -3   3  16       49.15       41.79      9.07 o 
  -2   3  16      652.05      650.58     43.13 o 
  -1   3  16       40.48       44.73      7.26 o 
   0   3  16      400.24      395.15     13.96 o 
   1   3  16      172.64      216.01     18.85 o 
   2   3  16      261.81      260.83     20.51 o 
   3   3  16     1046.08     1032.13     22.42 o 
   4   3  16      332.26      351.96     14.48 o 
   5   3  16       70.51       79.70      9.92 o 
   6   3  16      913.03      855.97     25.51 o 
   7   3  16       66.62       70.98     13.04 o 
   8   3  16      584.69      539.19     26.67 o 
   9   3  16      726.65      699.66     27.38 o 
  10   3  16        0.30        1.47      8.59 o 
  11   3  16      183.14      182.27     34.95 o 
  -5   4  16      213.31      195.55     28.32 o 
  -4   4  16      187.49      201.42     27.18 o 
  -3   4  16       22.00       27.61     16.02 o 
  -2   4  16      435.74      470.87     12.83 o 
  -1   4  16      221.67      221.01      9.46 o 
   0   4  16      575.42      641.14     18.75 o 
   1   4  16      326.98      340.79     10.63 o 
   2   4  16       39.45       33.22      6.30 o 
   3   4  16      636.34      651.60     15.44 o 
   4   4  16      858.78      777.43     18.08 o 
   5   4  16      324.75      333.99     17.85 o 
   6   4  16      288.13      282.43     15.19 o 
   7   4  16       23.84       33.51      8.25 o 
   8   4  16      268.61      257.92     16.72 o 
   9   4  16      267.15      258.62     18.38 o 
  10   4  16      211.85      224.62     19.55 o 
  11   4  16      237.39      229.64     18.58 o 
  12   4  16        9.27        3.09     11.89 o 
  -4   5  16      204.05      196.56     28.90 o 
  -3   5  16        6.54       10.30     14.31 o 
  -2   5  16      173.19      192.84     26.18 o 
  -1   5  16       14.79       10.24      4.78 o 
   0   5  16      904.37      896.30     17.23 o 
   1   5  16      316.27      313.28     11.33 o 
   2   5  16       33.42       26.06      4.67 o 
   3   5  16      421.90      406.59     13.19 o 
   4   5  16      218.15      196.71     10.99 o 
   5   5  16       49.39       61.95      9.63 o 
   6   5  16      772.37      775.92     28.73 o 
   7   5  16      113.24      102.00     12.64 o 
   8   5  16      470.07      460.12     20.54 o 
   9   5  16      975.66      954.78     42.19 o 
  10   5  16       96.13       64.38     33.89 o 
  11   5  16      767.10      774.77     31.75 o 
  12   5  16        0.71       -4.70      9.01 o 
  -3   6  16      132.13      128.46     25.89 o 
  -2   6  16      302.42      288.40     50.50 o 
  -1   6  16      103.81      111.30     23.60 o 
   0   6  16     1054.44     1097.55     31.29 o 
   1   6  16      935.85      895.40     17.22 o 
   2   6  16      536.42      481.07     22.70 o 
   3   6  16      280.80      285.93     10.42 o 
   4   6  16      235.93      229.39      9.26 o 
   5   6  16      208.78      241.68     19.98 o 
   6   6  16     1059.19     1037.27     34.90 o 
   7   6  16      192.42      206.71     15.98 o 
   8   6  16      813.02      777.59     28.08 o 
   9   6  16      298.36      318.03     26.01 o 
  10   6  16      190.73       57.72     54.07 o 
  11   6  16      370.09      319.03     90.06 o 
  12   6  16        6.00       15.62     11.53 o 
  -3   7  16       94.44       82.11     40.34 o 
  -2   7  16      164.76      146.20     27.32 o 
  -1   7  16      400.00      407.99     37.77 o 
   0   7  16        0.92       13.31     10.39 o 
   1   7  16      659.45      674.58     29.06 o 
   2   7  16      190.53      179.98     18.13 o 
   3   7  16      483.87      505.82     11.94 o 
   4   7  16      144.81      141.47     11.73 o 
   5   7  16      512.64      523.15     15.68 o 
   6   7  16      351.45      358.06     12.81 o 
   7   7  16       26.77       21.37      6.68 o 
   8   7  16      660.82      681.06     25.15 o 
   9   7  16      292.64      291.62     17.56 o 
  10   7  16      282.04      262.09     72.39 o 
  11   7  16       90.12       67.16     48.06 o 
  12   7  16        5.17       -9.37      9.37 o
[truncated: 29,303 more chars]
